# Supplementary material for: Proteome‐Wide and Immune Cell Phenotype Mendelian Randomization Highlights Immune Involvement in Genetic Generalized Epilepsy
Source: Brain Behav. 2025 Jun 10;15(6):e70625. doi: 10.1002/brb3.70625 (PMC12152256; doi:10.1002/brb3.70625)
Supplement: Supplementary file 2 — Supporting Tables: brb370625‐sup‐0002‐Tables.xlsx [file BRB3-15-e70625-s001.xlsx]

## Sheet: Summary
Supplementary Table 1	STROBE-MR checklist of recommended items to address in reports of Mendelian randomization studies
Supplementary Table 2	Supplementary to the Methods section: data sources and detailed criteria
Supplementary Table 3a	The complete results of MR analysis between plasma protein pQTLs from deCODE and GGE GWAS, including sensitivity analyses
Supplementary Table 3b	The complete results of MR analysis between plasma protein pQTLs from UKB_PPP and GGE GWAS, including sensitivity analyses
Supplementary Table 3c	The results of reverse MR analyses, including decode and UKB_PPP
Supplementary Table 4	The complete results of MR analysis between 731 immunocyte phenotypes GWAS and GGE GWAS, including sensitivity analyses
Supplementary Table 5a	The complete results of MR analysis between plasma protein pQTLs from deCODE and CAE GWAS, including sensitivity analyses
Supplementary Table 5b	The complete results of MR analysis between plasma protein pQTLs from UKB_PPP and CAE GWAS, including sensitivity analyses
Supplementary Table 5c	The complete results of MR analysis between plasma protein pQTLs from deCODE and JAE GWAS, including sensitivity analyses
Supplementary Table 5d	The complete results of MR analysis between plasma protein pQTLs from UKB_PPP and JAE GWAS, including sensitivity analyses
Supplementary Table 5e	The complete results of MR analysis between plasma protein pQTLs from deCODE and JME GWAS, including sensitivity analyses
Supplementary Table 5f	The complete results of MR analysis between plasma protein pQTLs from UKB_PPP and JME GWAS, including sensitivity analyses
Supplementary Table 5g	The complete results of MR analysis between plasma protein pQTLs from deCODE and GTCSA GWAS, including sensitivity analyses
Supplementary Table 5h	The complete results of MR analysis between plasma protein pQTLs from UKB_PPP and GTCSA GWAS, including sensitivity analyses
Supplementary Table 6	The summary results of MR analysis between plasma protein pQTLs and GGE and its subtypes, including colocalization analysis
Supplementary Table 7	The results of TWAS analysis between GTEx v8 13 brain tissue and whole blood eQTLs and GGE
Supplementary Table 8a	The DSigDB drug target prediction
Supplementary Table 8b	The results of binding energy between potential drug and protein

## Sheet: Supplementary Table1
Item No.	Section	Checklist item	Section (paragraph number)
1	TITLE and ABSTRACT	Indicate Mendelian randomization as the study’s design in the title and/or the abstract if that is a main purpose of the study	Lines 1-3
	INTRODUCTION
2	Background	Explain the scientific background and rationale for the reported study. What is the exposure? Is a potential causal relationship between exposure and outcome plausible? Justify why MR is a helpful method to address the study question	Lines 99-108; 109-112
3	Objectives	State specific objectives clearly, including pre-specified causal hypotheses (if any). State that MR is a method that, under specific assumptions, intends to estimate causal effects	Lines 109-112
	METHODS
4	Study design and data sources	Present key elements of the study design early in the article. Consider including a table listing sources of data for all phases of the study. For each data source contributing to the analysis, describe the following:	Figure 1
	a)	Setting: Describe the study design and the underlying population, if possible. Describe the setting, locations, and relevant dates, including periods of recruitment, exposure, follow-up, and data collection, when available.	Lines 126-136, Supplementary Table 2
	b)	Participants: Give the eligibility criteria, and the sources and methods of selection of participants. Report the sample size, and whether any power or sample size calculations were carried out prior to the main analysis
	c)	Describe measurement, quality control and selection of genetic variants	Supplementary Table 2
	d)	For each exposure, outcome, and other relevant variables, describe methods of assessment and diagnostic criteria for diseases	Due to space constraints, we were unable to describe the assessment methods and diagnostic criteria for the disease. However, the original studies cited in the text provide detailed evaluation standards.
	e)	Provide details of ethics committee approval and participant informed consent, if relevant	Lines 119-121
5	Assumptions	Explicitly state the three core IV assumptions for the main analysis (relevance, independence and exclusion restriction) as well assumptions for any additional or sensitivity analysis	Lines 141-149
6	Statistical methods: main analysis	Describe statistical methods and statistics used	Lines 138-156
	a)	Describe how quantitative variables were handled in the analyses (i.e., scale, units, model)
	b)	Describe how genetic variants were handled in the analyses and, if applicable, how their weights were selected
	c)	Describe the MR estimator (e.g. two-stage least squares, Wald ratio) and related statistics. Detail the included covariates and, in case of two-sample MR, whether the same covariate set was used for adjustment in the two samples
	d)	Explain how missing data were addressed
	e)	If applicable, indicate how multiple testing was addressed	A 5% false discovery rate (FDR) correction was applied to account for multiple comparisons
7	Assessment of assumptions	Describe any methods or prior knowledge used to assess the assumptions or justify their validity	Supplementary Table 2
8	Sensitivity analyses and additional analyses	Describe any sensitivity analyses or additional analyses performed (e.g. comparison of effect estimates from different approaches, independent replication, bias analytic techniques, validation of instruments, simulations)	Lines 144-156
9	Software and pre-registration		Line 138
	a)	Name statistical software and package(s), including version and settings used
	b)	State whether the study protocol and details were pre-registered (as well as when and where)
	RESULTS
10	Descriptive data
	a)	Report the numbers of individuals at each stage of included studies and reasons for exclusion. Consider use of a flow-diagram	Figure 1
	b)	Report summary statistics for phenotypic exposure(s), outcome(s) and other relevant variables (e.g. means, SDs, proportions)
	c)	If the data sources include meta-analyses of previous studies, provide the assessments of heterogeneity across these studies
	d)	For two-sample Mendelian randomisation:	Lines 205-224; 245-254; 256-262
		i. Provide justification of the similarity of the genetic variant-exposure associations between the exposure and outcome samples
		ii. Provide information on the number of individuals who were in both samples for the exposure and for the outcome
11	Main results		Supplementary Tables 3a-c; 4; 5a-h; Figure 2 and 3
	a)	Report the associations between genetic variant and exposure, and between genetic variant and outcome, preferably on an interpretable scale
	b)	Report MR estimates of the relationship between exposure and outcome, and the measures of uncertainty from the MR analysis, on an interpretable scale, such as odds ratio or relative risk per SD difference
	c)	If relevant, consider translating estimates of relative risk into absolute risk for a meaningful time period
	d)	Consider plots to visualize results (e.g. forest plot, scatterplot of associations between genetic variants and outcome versus between genetic variants and exposure)
12	Assessment of assumptions		Supplementary Tables 3a-c; 4; 5a-h;
	a)	Report the assessment of the validity of the assumptions
	b)	Report any additional statistics (e.g., assessments of heterogeneity across genetic variants, such as I2, Q statistic or E-value)
13	Sensitivity analyses and additional analyses
	a)	Report any sensitivity analyses to assess the robustness of the main results to violations of the assumptions
	b)	Report results from other sensitivity analyses or additional analyses
	c)	Report any assessment of direction of causal relationship (e.g., bidirectional MR)
	d)	When relevant, report and compare with estimates from non-MR analyses
	e)	Consider additional plots to visualize results (e.g., leave-one-out analyses)
	DISCUSSION
14	Key results	Summarize key results with reference to study objectives	Lines 319-324
15	Limitations	Discuss limitations of the study, taking into account the validity of the IV assumptions, other sources of potential bias, and imprecision. Discuss both direction and magnitude of any potential bias and any efforts to address them	Lines 421-439
16	Interpretation		Lines 325-359
	a)	Meaning: Give a cautious overall interpretation of results in the context of their limitations and in comparison with other studies
	b)	Mechanism: Discuss underlying biological mechanisms that could drive a potential causal relationship between the investigated exposure and the outcome, and whether the gene-environment equivalence assumption is reasonable. Use causal language carefully, clarifying that IV estimates may provide causal effects only under certain assumptions
	c)	Clinical relevance: Discuss whether the results have clinical or public policy relevance, and to what extent they inform effect sizes of possible interventions
17	Generalizability	Discuss the generalizability of the study results (a) to other populations, (b) across other exposure periods/timings, and (c) across other levels of exposure
	OTHER INFORMATION
18	Funding	Describe sources of funding and the role of funders in the present study and, if applicable, sources of funding for the databases and original study or studies on which the present study is based	Lines 474-478
19	Data and data sharing	Provide the data used to perform all analyses or report where and how the data can be accessed, and reference these sources in the article. Provide the statistical code needed to reproduce the results in the article, or report whether the code is publicly accessible and if so, where	Lines 463-469
20	Conflicts of Interest	All authors should declare all potential conflicts of interest	Lines 471-472

## Sheet: Supplementary Table2
Plasma protein data sources
Dataset	Proteins	Sample Size	Population	Selection criteria for pQTLs	Reference
deCODE	4907	35559	Icelandic	(1) cis-associated SNPs located within 1 Mb of the gene encoding the target protein; (2) genome-wide significance (P < 5 × 10–8); (3) no significant linkage disequilibrium (LD) (R² < 0.1 in the 1000G EUR population); (4) an F-statistic greater than 10 for each protein’s pQTL.	Ferkingstad et al., 2021
UKB-PPP	2923	54219	European		Sun et al., 2023
Details on protein measurement, data processing, and quality control are available in the original studies.
Immunocyte phenotype data sources
Trait category	Traits analyzed	Sample size	Population	Selection criteria for IVs	Reference
Immune cell traits	731	3757	Sardinian	(1)genome-wide significance (P < 5 × 10–6); (2) no significant linkage disequilibrium (LD) (R² < 0.1 in the 1000G EUR population); (3) an F-statistic greater than 10 for each protein’s pQTL.	Orrù et al., 2020 The GWAS catalog (GCST90001391-GCST90002121)
Details on protein measurement, data processing, and quality control are available in the original studies.
GGE and subsyndromes GWAS data sources
Phenotype	Cases	Controls	Population	Selection criteria for IVs	Reference
GGE	7407	52538	Most cases being of European descent	In reverse MR, GGE was treated as the exposure (with IVs criteria: P < 5 × 10-8, R² < 0.1, and F-statistic > 10), with plasma proteins as outcomes.	International League Against Epilepsy Consortium on Complex, 2023
JME	1732	42436	European
CAE	1049	42436	European
JAE	662	42436	European
GTCSA	485	42436	European
Details on protein measurement, data processing, and quality control are available in the original studies.
Colocalization analysis
Five hypotheses	Specific content	Strength of evidence for colocalization			Reference
H0	no association with either trait
H1	association with the protein only
H2	association with GGE only
H3	association with both traits, but different causal variants
H4	association with both traits, sharing the same causal variant	PPH4 ≥ 0.8: strong evidence for colocalization, suggesting a shared causal variant between plasma proteins and GGE (or its subsyndromes) 0.5 < PPH4 < 0.8: moderate evidence, indicating some degree of overlap but with less certainty			Yuan et al., 2023
The structures of the proteins
Protein	Source	Reference
CD46	PDB ID: 1CKL; resolution: 3.1 Å	Protein Data Bank (PDB) (http://www.rcsb.org/)
VAT1	PDB ID: 6K9Y; resolution: 2.20 Å
ITGAM	PDB ID: 1BHO; resolution: 2.7 Å
TMEM106A	AF-Q96A25-F1-v4	AlphaFold (https://alphafold.ebi.ac.uk/) Varadi et al., 2023
STX4	AF-Q12846-F1-v4

## Sheet: Supplementary Table3a
Exposure	Gene	Outcome	Main MR results												Egger					Egger Intercept			Weighted Median					Weighted Mode					Simple Mode					Heterogeneity_IVW		Heterogeneity_Egger		Contamnaition Mixture				Coloc
			Method	Instruments	nSNPs	Beta	SE	Beta CI95 low	Beta CI95 high	OR	OR CI95 low	OR CI95 high	P-value	Padj (fdr5%)	Beta	SE	Beta CI95 low	Beta CI95 high	P-value	Intercept	Intercept_se	P-value	Beta	SE	Beta CI95 low	Beta CI95 high	P-value	Beta	SE	Beta CI95 low	Beta CI95 high	P-value	Beta	SE	Beta CI95 low	Beta CI95 high	P-value	Q	P-value	Q	P-value	Beta	Beta CI95 low	Beta CI95 high	P-value	PP.H0.abf	PP.H1.abf	PP.H2.abf	PP.H3.abf
13700_10_ANXA2_annexin_II	ANXA2	GGE	Inverse variance weighted	rs12437690; rs12438355; rs12438866; rs12910765; rs12914153; rs1545124; rs1551347; rs2917831; rs2960795; rs2970378; rs340008; rs341396; rs34293839; rs34894301; rs35643408; rs35784313; rs4485289; rs4519291; rs58537102; rs59938185; rs62015014; rs66529426; rs7174923; rs8033609; rs8037444; rs900630; rs9806566	27	-0.0571744	0.0118699	-0.0804393	-0.0339095	0.944429	0.922711	0.966659	1.45898e-06	0.00220305	-0.0568901	0.0168009	-0.0898199	-0.0239603	0.00234643	-7.75311e-05	0.00324244	0.981113	-0.0679379	0.0157472	-0.0988024	-0.0370733	1.60129e-05	-0.0637213	0.0147838	-0.0926975	-0.0347451	0.000207398	-0.0716344	0.0327573	-0.135839	-0.00743008	0.0379463	15.9701	0.936921	15.9695	0.915734	-0.0747309	-0.0947309	-0.0447309	0.00191373	0	0.0196136	0	0.0125075
15321_8_CPLX2_CPLX2	CPLX2	GGE	Wald ratio	rs13174727	1	-0.959509	0.214176	-1.3793	-0.539723	0.383081	0.251756	0.582909	7.46452e-06	0.00563572																																0.00187242	0.019512	0.00560477	0.0574903
12436_84_GSTO1_GST_omega_1	GSTO1	GGE	Inverse variance weighted	rs10509772; rs10786757; rs10883922; rs10883985; rs11191851; rs11192323; rs11192383; rs118096040; rs145417004; rs146715278; rs1628768; rs186826340; rs2147269; rs2451483; rs34536993; rs4917435; rs591784; rs61869834; rs729952; rs74926649; rs79039404; rs79490543; rs805670; rs998300	24	0.0670062	0.015805	0.0360285	0.0979839	1.0693	1.03669	1.10295	2.23949e-05	0.00951376	0.0442378	0.0327983	-0.0200469	0.108522	0.191128	0.00456299	0.0057453	0.435556	0.0844506	0.0233349	0.0387141	0.130187	0.000295674	0.0727281	0.027357	0.0191084	0.126348	0.0140378	0.00220825	0.0533975	-0.102451	0.106867	0.96737	24.1827	0.393748	23.5087	0.373498	0.106216	0.0562158	0.176216	0.0236651	0	0.804848	0	0.180832
12612_37_PSMB1_PSB1	PSMB1	GGE	Inverse variance weighted	rs117564438; rs12201680; rs12530134; rs13192359; rs147750851; rs3012421; rs34269624; rs4710723; rs57586097; rs6456202; rs9366156; rs9366241; rs9460208	13	-0.090965	0.0215916	-0.133285	-0.0486455	0.91305	0.875216	0.952519	2.5202e-05	0.00951376	-0.109248	0.0652998	-0.237235	0.0187398	0.122492	0.00338452	0.0114084	0.772246	-0.0842882	0.0286286	-0.1404	-0.0281763	0.00323788	-0.0812579	0.0316212	-0.143235	-0.0192804	0.0245578	-0.0888153	0.0473783	-0.181677	0.00404619	0.0853892	8.6639	0.731338	8.57589	0.660975	-0.0940463	-0.164046	-0.0640463	0.000526954	0	0.635776	0	0.0213844
19176_27_FAM49B_FA49B	CYRIB	GGE	Wald ratio	rs6470800	1	0.771031	0.189024	0.400543	1.14152	2.16199	1.49264	3.13152	4.52291e-05	0.0136592																																2.11296e-05	0.102171	5.08597e-05	0.245276
2849_49_AIF1_AIF1	AIF1	GGE	Wald ratio	rs2261033	1	-0.29495	0.074015	-0.440019	-0.14988	0.744569	0.644024	0.860811	6.74807e-05	0.0169827																																6.65787e-25	0.653706	3.41516e-25	0.335308
4831_4_SELL_sL_Selectin	SELL	GGE	Inverse variance weighted	rs10489182; rs10800448; rs114415720; rs12065661; rs12135656; rs1234282; rs1541160; rs35981289; rs3917727; rs3917775; rs4656206; rs4656619; rs6019; rs7543991; rs79180034; rs79423790	16	-0.0711849	0.0183495	-0.10715	-0.0352199	0.93129	0.898391	0.965393	0.000104716	0.0173327	-0.107324	0.0391713	-0.1841	-0.0305483	0.0159594	0.00657695	0.00629824	0.314065	-0.0586712	0.0236379	-0.105001	-0.012341	0.0130616	-0.0654323	0.0253446	-0.115108	-0.0157569	0.0208439	-0.0418968	0.0352638	-0.111014	0.0272203	0.253268	11.3155	0.729923	10.2251	0.74555	-0.0666178	-0.106618	-0.0366178	0.00455965	0	0.517778	0	0.473371
15316_262_TXNL4B_TXN4B	TXNL4B	GGE	Inverse variance weighted	rs10852501; rs11075884; rs11639902; rs116891509; rs2059248; rs2432522; rs74644576	7	0.177431	0.0464979	0.0862955	0.268567	1.19415	1.09013	1.30809	0.000135686	0.0173327	0.283873	0.0954006	0.0968877	0.470858	0.030957	-0.011399	0.00892096	0.257436	0.21777	0.0609062	0.0983937	0.337146	0.000349564	0.216385	0.0628086	0.0932805	0.33949	0.0137141	0.216385	0.0825328	0.054621	0.37815	0.0394904	5.33456	0.501674	3.70184	0.59309	0.219387	0.129387	0.309387	0.00348363	9.42529e-54	0.496717	1.61314e-54	0.0845947
12437_18_ULK3_ULK3	ULK3	GGE	Wald ratio	rs936228	1	0.451632	0.117337	0.221651	0.681613	1.57087	1.24814	1.97706	0.000118597	0.0173327																																9.8956e-14	0.365511	8.13966e-15	0.0294602
9282_12_CRISP2_CRIS2	CRISP2	GGE	Inverse variance weighted	rs113140471; rs115534907; rs12110540; rs12529046; rs13208334; rs147587584; rs1873739; rs2039692; rs2067898; rs2127759; rs35496316; rs4715104; rs555247; rs56165206; rs62412362; rs682051; rs6920731; rs6928153; rs9349498; rs9367358; rs9395534; rs9463514; rs9473539; rs9473599	24	0.0336263	0.00854306	0.016882	0.0503707	1.0342	1.01703	1.05166	8.28159e-05	0.0173327	0.0479936	0.0154549	0.017702	0.0782852	0.00515962	-0.00531022	0.00476019	0.276652	0.0465477	0.0117482	0.0235212	0.0695742	7.42899e-05	0.0415356	0.0111719	0.0196387	0.0634326	0.00113049	0.0372832	0.019843	-0.00160906	0.0761754	0.0729888	20.3147	0.622862	19.0702	0.640988	0.0461445	0.0261445	0.0561445	0.00113839	0	0.680027	0	0.0627495
11145_72_KIAA1549L_K154L	KIAA1549L	GGE	Inverse variance weighted	rs10742301; rs10768035; rs10836074; rs140998658; rs2615896; rs266465	6	0.116099	0.0300965	0.0571096	0.175088	1.12311	1.05877	1.19135	0.000114529	0.0173327	0.230874	0.0881772	0.0580465	0.403701	0.0589048	-0.0179132	0.0129356	0.238344	0.121745	0.036508	0.0501891	0.193301	0.000853792	0.113205	0.0374334	0.0398359	0.186575	0.0292758	0.142839	0.044181	0.0562442	0.229434	0.0231274	4.80392	0.440275	2.88625	0.577039	0.124617	0.0746167	0.184617	0.000590939	2.72e-120	0.454658	3.17e-120	0.529348
8476_11_CHGA_CgA	CHGA	GGE	Inverse variance weighted	rs1316506; rs2402212; rs2402224; rs74074511; rs8017818	5	-0.231085	0.0606174	-0.349895	-0.112275	0.793672	0.704762	0.893799	0.000137743	0.0173327	-0.224082	0.204304	-0.624518	0.176354	0.352877	-0.000676422	0.0188453	0.973622	-0.212849	0.0718494	-0.353673	-0.072024	0.00305221	-0.207361	0.0878001	-0.37945	-0.0352729	0.0775156	-0.218652	0.0867039	-0.388592	-0.0487127	0.0652296	0.544151	0.969063	0.542863	0.909379	-0.227366	-0.347366	-0.117366	0.000666273	1.28732e-30	0.915898	9.83494e-32	0.0699592
2828_82_SPINT1_HAI_1	SPINT1	GGE	Inverse variance weighted	rs631077; rs643875; rs6492970	3	0.338921	0.0902239	0.162083	0.51576	1.40343	1.17596	1.67491	0.00017234	0.0173489	0.53146	0.556047	-0.558392	1.62131	0.514391	-0.012577	0.035803	0.784939	0.337183	0.110533	0.120538	0.553828	0.00228447	0.344009	0.128863	0.0914374	0.596581	0.116337	0.31857	0.139623	0.0449094	0.59223	0.150029	1.21086	0.54584	1.07785	0.299178	0.342609	0.162609	0.592609	0.00732469	3.90094e-09	0.595903	2.34534e-09	0.358224
3283_21_TGFBI_BGH3	TGFBI	GGE	Inverse variance weighted	rs10045924; rs1039596; rs11242364; rs11738637; rs11740471; rs11743130; rs13155982; rs138605513; rs1563160; rs1834904; rs1990201; rs35706409; rs6882087; rs72793177; rs73300514; rs74786674; rs76495593; rs765621; rs77324935	19	-0.0666999	0.0177542	-0.101498	-0.0319017	0.935476	0.903483	0.968602	0.000172062	0.0173489	-0.0465214	0.0261278	-0.0977319	0.00468923	0.0928673	-0.0046843	0.00444997	0.30723	-0.0558499	0.0215288	-0.0980463	-0.0136535	0.00948118	-0.0566507	0.0213592	-0.0985147	-0.0147868	0.0162102	-0.092661	0.0611083	-0.212433	0.0271113	0.146799	13.2642	0.775645	12.1561	0.790594	-0.0713168	-0.201317	-0.0413168	0.00243551	0	0.776831	0	0.0290688
3172_28_ARSB_ARSB	ARSB	GGE	Inverse variance weighted	rs10454897; rs11743362; rs2431330; rs338460; rs672413; rs7701762	6	0.178016	0.0470935	0.0857123	0.270319	1.19484	1.08949	1.31038	0.0001568	0.0173489	0.123884	0.113383	-0.0983465	0.346115	0.335954	0.00526568	0.0100331	0.627444	0.186855	0.0579565	0.07326	0.30045	0.00126391	0.180507	0.064684	0.0537262	0.307287	0.0384179	0.199339	0.0815036	0.0395918	0.359086	0.0582389	1.19014	0.94582	0.914694	0.922443	0.191536	0.0915361	0.291536	0.00272036	3.30474e-56	0.486639	3.30878e-56	0.487208
10499_1_TMEM106A_T106A	TMEM106A	GGE	Wald ratio	rs35382552	1	0.591219	0.166587	0.264707	0.91773	1.80619	1.30305	2.5036	0.000386699	0.0364947																																1.46817e-06	0.20051	1.78109e-06	0.24269
19150_20_PRPSAP2_KPRB	PRPSAP2	GGE	Wald ratio	rs11078421	1	-0.561851	0.15921	-0.873902	-0.2498	0.570153	0.41732	0.778957	0.00041714	0.0370518																																2.39939e-08	0.0194648	3.88284e-07	0.314325
8007_19_CTSB_Cathepsin_B	CTSB	GGE	Inverse variance weighted	rs111811133; rs116513362; rs1736088; rs2292369; rs2409782; rs2409810; rs2618446; rs2618471; rs2736318; rs28604385; rs2898292; rs4557666; rs73198998; rs73662646; rs7462014; rs77118965; rs7826044; rs804274; rs9329248	19	-0.0567558	0.0163244	-0.0887516	-0.02476	0.944825	0.915073	0.975544	0.000507537	0.0403359	-0.0173266	0.0318419	-0.0797366	0.0450835	0.593408	-0.00812368	0.0056327	0.167407	-0.036452	0.023082	-0.0816927	0.00878877	0.114282	-0.0347387	0.0217546	-0.0773778	0.00790034	0.127707	-0.0374431	0.0429391	-0.121604	0.0467176	0.394689	17.1532	0.512598	15.0731	0.590213	-0.0440462	-0.214046	-0.0140462	0.0297936	0	0.825889	0	0.0324206
9599_6_PIANP_PIANP	PIANP	GGE	Inverse variance weighted	rs10492096; rs11064333	2	-0.430856	0.123523	-0.67296	-0.188751	0.649953	0.510196	0.827992	0.000486521	0.0403359																								0.686868	0.407232			-0.43267	-0.76267	-0.19267	0.0169606	1.44837e-07	0.502631	5.78329e-09	0.0195921
10833_64_HHIP_HHIP	HHIP	GGE	Inverse variance weighted	rs13127712; rs6537278	2	0.403735	0.119359	0.169792	0.637678	1.49741	1.18506	1.89208	0.000718214	0.0492956																								0.184193	0.667794			0.401965	0.171965	0.631965	0.00353609	7.99491e-25	0.973997	1.5593e-26	0.0189895
4479_14_SERPING1_C1_Esterase_Inhibitor	SERPING1	GGE	Inverse variance weighted	rs10736688; rs111600670; rs11604325; rs1349481; rs143045302; rs17640838; rs2202932; rs2264054; rs2511988; rs35783847; rs3758919; rs554277; rs7110210	13	0.0555502	0.016388	0.0234298	0.0876707	1.05712	1.02371	1.09163	0.000699712	0.0492956	0.0656772	0.0300883	0.00670426	0.12465	0.0516107	-0.00260312	0.00638331	0.691244	0.0528962	0.0201807	0.0133419	0.0924504	0.00876409	0.0562691	0.0196223	0.0178094	0.0947288	0.0141524	0.0863024	0.0271687	0.0330517	0.139553	0.00797229	14.1615	0.290512	13.9506	0.235737	0.056122	0.036122	0.086122	0.000357511	0	0.754634	0	0.0444471
18175_65_VAT1_VAT1	VAT1	GGE	Wald ratio	rs2356310	1	0.499963	0.147308	0.211239	0.788686	1.64866	1.23521	2.2005	0.000688808	0.0492956																																1.33494e-08	0.275367	7.11768e-09	0.146243
2813_11_AGRP_ART	AGRP	GGE	Inverse variance weighted	rs34123523; rs55757091; rs8046110	3	-0.137076	0.0407235	-0.216894	-0.0572584	0.871904	0.805015	0.94435	0.000762586	0.0500654	-0.128207	0.0536917	-0.233443	-0.0229715	0.252482	-0.00238785	0.00942076	0.841966	-0.134483	0.0427025	-0.21818	-0.0507865	0.00163658	-0.134195	0.0453738	-0.223128	-0.0452625	0.0978342	-0.126248	0.0651113	-0.253866	0.00137015	0.19207	0.203206	0.903388	0.138961	0.709316
7928_183_TPST1_TPST1	TPST1	GGE	Inverse variance weighted	rs11767344; rs12673311; rs3757417; rs58054935; rs62470281	5	0.13961	0.0416582	0.0579597	0.22126	1.14983	1.05967	1.24765	0.000804287	0.050603	0.0427414	0.0601525	-0.0751575	0.16064	0.528621	0.0198742	0.0102496	0.147853	0.136184	0.0415061	0.0548316	0.217535	0.00103421	0.104469	0.0481939	0.0100087	0.198929	0.0960598	0.185786	0.0785942	0.0317409	0.33983	0.0773368	6.18355	0.185854	2.42372	0.489234
5021_13_PPA1_PPase	PPA1	GGE	Inverse variance weighted	rs10823492; rs10823500; rs6480448; rs7918386; rs945127	5	-0.136644	0.0415781	-0.218137	-0.0551504	0.872281	0.804016	0.946343	0.00101466	0.0536263	-0.101454	0.116206	-0.329218	0.126311	0.446892	-0.00515115	0.0157482	0.76509	-0.127501	0.0495277	-0.224575	-0.0304269	0.0100431	-0.154786	0.0562793	-0.265093	-0.0444782	0.051358	-0.132893	0.0851679	-0.299822	0.034036	0.193691	3.46827	0.482719	3.34884	0.340902
16318_12_ACVRL1_ALK_1	ACVRL1	GGE	Inverse variance weighted	rs10876333; rs2277382; rs2277383; rs4761835	4	0.18216	0.0548505	0.0746532	0.289667	1.19981	1.07751	1.33598	0.000896857	0.0536263	0.101472	0.123898	-0.141368	0.344311	0.498853	0.0148871	0.0200526	0.535196	0.16758	0.0471137	0.0752371	0.259923	0.000375218	0.155928	0.0504694	0.0570081	0.254848	0.0537322	0.167769	0.0888573	-0.00639079	0.34193	0.155449	5.25333	0.154159	4.11839	0.127557
8890_9_TMEM132B_T132B	TMEM132B	GGE	Inverse variance weighted	rs2190489; rs3825381; rs7973777	3	-0.182386	0.0555677	-0.291298	-0.0734731	0.83328	0.747293	0.929161	0.00102991	0.0536263	-0.0816474	0.164051	-0.403188	0.239893	0.706008	-0.0134189	0.0205607	0.631885	-0.174396	0.0569941	-0.286105	-0.0626877	0.00221413	-0.168174	0.066224	-0.297973	-0.0383752	0.126339	-0.189269	0.0836921	-0.353306	-0.025233	0.152133	0.543279	0.762129	0.117332	0.731947
13460_4_CHAD_CHAD	CHAD	GGE	Wald ratio	rs28590506	1	-0.641975	0.195249	-1.02466	-0.259288	0.526252	0.358918	0.771601	0.00100906	0.0536263
12517_52_PDCD5_TFAR19	PDCD5	GGE	Inverse variance weighted	rs10419414; rs11084711; rs12975090; rs12976069; rs2163807; rs614361; rs71351153; rs71351173; rs77673398; rs9304839	10	-0.0823744	0.0250094	-0.131393	-0.033356	0.920927	0.876873	0.967194	0.000988637	0.0536263	-0.0318817	0.0470449	-0.12409	0.0603263	0.517087	-0.00955511	0.00757872	0.242913	-0.074083	0.0314745	-0.135773	-0.0123931	0.0185851	-0.0793202	0.0321318	-0.142299	-0.0163419	0.0356527	-0.0871876	0.0455811	-0.176527	0.00215133	0.0880657	9.23852	0.415554	7.64895	0.468491
3045_72_PTN_PTN	PTN	GGE	Inverse variance weighted	rs11760855; rs12112313; rs320682; rs62487108; rs6960587; rs6972523; rs74299047; rs7777598; rs7800454	9	-0.118495	0.036887	-0.190794	-0.0461967	0.888256	0.826303	0.954854	0.00131639	0.0662581	-0.0883185	0.0791459	-0.243445	0.0668076	0.301304	-0.00365133	0.00847285	0.679467	-0.10999	0.0438271	-0.195892	-0.0240895	0.0120851	-0.113283	0.0477794	-0.206931	-0.0196357	0.0451782	-0.121324	0.0761062	-0.270492	0.0278441	0.14957	6.70798	0.568442	6.52226	0.480253
9839_148_TIRAP_Tirap	TIRAP	GGE	Inverse variance weighted	rs113674517; rs12574844; rs621654; rs631023; rs7106816; rs73017399; rs77685025; rs77996260; rs7949566	9	-0.133176	0.0419211	-0.215341	-0.0510106	0.875311	0.806266	0.950269	0.00148897	0.0725271	-0.0920812	0.162713	-0.410998	0.226836	0.589126	-0.00413203	0.0158082	0.80132	-0.113075	0.0556415	-0.222132	-0.00401738	0.0421333	-0.0677882	0.0661648	-0.197471	0.0618947	0.335561	-0.170419	0.0929159	-0.352534	0.0116966	0.103979	6.86025	0.551783	6.79193	0.450861
12990_39_MAP3K3_MAP3K3	MAP3K3	GGE	Wald ratio	rs11651693	1	-0.623712	0.197691	-1.01119	-0.236238	0.535952	0.363788	0.789593	0.00160505	0.0734433
15441_6_GM2A_SAP3	GM2A	GGE	Inverse variance weighted	rs114880012; rs12654497; rs148847411; rs2112635; rs248467; rs3756627; rs4958872; rs4958889; rs6896503	9	-0.0959566	0.0303701	-0.155482	-0.0364312	0.908503	0.856002	0.964224	0.00158001	0.0734433	-0.0331249	0.0629644	-0.156535	0.0902854	0.615077	-0.00952157	0.00835836	0.292111	-0.0538055	0.0361625	-0.124684	0.0170731	0.136782	-0.0688148	0.036092	-0.139555	0.00192552	0.0930102	-0.0984082	0.0582544	-0.212587	0.0157704	0.129637	7.54981	0.478632	6.25211	0.510639
9545_156_GZMK_Granzyme_K	GZMK	GGE	Inverse variance weighted	rs10471928; rs10491368; rs3797235; rs4865884	4	0.177478	0.057249	0.0652702	0.289686	1.1942	1.06745	1.33601	0.00193449	0.085914	0.139381	0.125513	-0.106624	0.385386	0.38241	0.00391578	0.0114805	0.765543	0.16818	0.0605731	0.0494567	0.286903	0.0054951	0.164781	0.0629354	0.041428	0.288135	0.0791197	0.164781	0.103229	-0.0375483	0.367111	0.208706	1.59132	0.66136	1.47498	0.478313
3363_31_CSK_CSK	CSK	GGE	Wald ratio	rs4886619	1	0.464074	0.150771	0.168563	0.759584	1.59054	1.1836	2.13739	0.00208387	0.0899042
9297_12_B3GNT8_B3GN8	B3GNT8	GGE	Inverse variance weighted	rs11083619; rs11083637; rs3745932; rs73048198; rs8109627; rs8109818; rs814530	7	-0.0427622	0.0139545	-0.070113	-0.0154114	0.958139	0.932289	0.984707	0.00218106	0.0914835	-0.0424635	0.0205911	-0.082822	-0.00210494	0.0941662	-0.000166706	0.00770082	0.983566	-0.0455821	0.011647	-0.0684102	-0.022754	9.09155e-05	-0.0430771	0.0114423	-0.065504	-0.0206502	0.00934646	0.0154752	0.0500511	-0.0826249	0.113575	0.767634	9.18639	0.163364	9.18552	0.101889
2837_3_MET_Met	MET	GGE	Inverse variance weighted	rs10227421; rs10435378; rs2237712; rs3779547	4	-0.166488	0.0549037	-0.274099	-0.0588764	0.846633	0.760257	0.942823	0.00242652	0.0990283	-0.0582514	0.154515	-0.361101	0.244599	0.74242	-0.01223	0.0163199	0.531774	-0.147824	0.0608145	-0.267021	-0.0286276	0.0150682	-0.135862	0.067631	-0.268419	-0.0033054	0.138134	-0.248117	0.0962425	-0.436753	-0.059482	0.0819188	1.11872	0.772558	0.557126	0.75687
9359_9_DLK2_EGFL9	DLK2	GGE	Inverse variance weighted	rs2487663; rs3800295	2	-0.275473	0.0915298	-0.454872	-0.0960749	0.759213	0.634529	0.908396	0.00261543	0.102663																								0.276387	0.599079
14618_26_VOPP1_ECOP	VOPP1	GGE	Inverse variance weighted	rs117042408; rs9642585	2	0.25318	0.0842393	0.088071	0.418289	1.28812	1.09207	1.51936	0.00265157	0.102663																								0.244798	0.620762
14012_17_DHX58_LGP2	DHX58	GGE	Inverse variance weighted	rs11079044; rs61160591; rs9895297	3	-0.195525	0.0654314	-0.323771	-0.0672794	0.822403	0.723416	0.934934	0.00280586	0.105921	-0.167198	0.233026	-0.623929	0.289534	0.603782	-0.00315636	0.0249202	0.919794	-0.18776	0.0755539	-0.335846	-0.0396746	0.0129509	-0.178666	0.0899639	-0.354996	-0.00233702	0.185425	-0.18573	0.0952083	-0.372339	0.00087774	0.190369	0.254742	0.880407	0.2387	0.625147
13118_5_SMOC1_SMOC1	SMOC1	GGE	Inverse variance weighted	rs10134740; rs10136306; rs10137299; rs1275829; rs2281663; rs61977392; rs7155412	7	0.1062	0.0362655	0.03512	0.177281	1.11204	1.03574	1.19397	0.00340695	0.122488	0.131468	0.0728253	-0.0112697	0.274205	0.13087	-0.0040378	0.0100921	0.705606	0.113579	0.0453929	0.0246085	0.202549	0.0123451	0.114593	0.0467044	0.0230526	0.206134	0.049549	0.114593	0.0592955	-0.00162583	0.230812	0.10148	0.783697	0.992504	0.62362	0.986896
18899_82_HDGFRP3_HDGR3	HDGFL3	GGE	Inverse variance weighted	rs7163848; rs9919979	2	-0.241984	0.0824777	-0.40364	-0.0803278	0.785069	0.667884	0.922814	0.00334696	0.122488																								0.125079	0.72359
8327_26_DPEP2_DPEP2	DPEP2	GGE	Inverse variance weighted	rs1110571; rs141039314; rs55661503; rs8050312	4	0.12612	0.043549	0.0407644	0.211477	1.13442	1.04161	1.2355	0.00377883	0.125851	0.149864	0.0766652	-0.000399821	0.300128	0.189798	-0.00456606	0.0121338	0.742856	0.114398	0.050265	0.0158782	0.212917	0.0228527	0.0800802	0.066602	-0.0504597	0.21062	0.315468	0.109604	0.0698464	-0.0272946	0.246503	0.21461	1.16986	0.760241	1.02825	0.598023
15452_5_NT5E_5__Nucleotidase	NT5E	GGE	Inverse variance weighted	rs111069112; rs11756375; rs11759531; rs13211777; rs142289772; rs143475976; rs1508233; rs1508247; rs2798545; rs3966886; rs4053747; rs586364; rs6923147; rs6936473; rs6938449; rs76521761; rs7743373; rs7751415; rs9353230; rs9362213; rs9444349; rs9767485	22	0.0500562	0.0172803	0.0161868	0.0839256	1.05133	1.01632	1.08755	0.00377084	0.125851	0.0576292	0.0350996	-0.0111659	0.126424	0.116247	-0.00124177	0.00500953	0.806754	0.0608787	0.0246046	0.0126537	0.109104	0.0133504	0.0652894	0.0269813	0.012406	0.118173	0.0246844	0.0343548	0.0434408	-0.0507891	0.119499	0.437876	15.6796	0.787377	15.6181	0.740016
10391_1_ANGPTL3_ANGL3	ANGPTL3	GGE	Inverse variance weighted	rs10889352; rs11207865; rs12072442; rs12116472; rs1572108; rs17122486; rs2803242; rs4625314; rs7534837; rs77870744; rs9436667	11	0.0957342	0.0330321	0.0309912	0.160477	1.10047	1.03148	1.17407	0.00375294	0.125851	0.115175	0.0624408	-0.00720938	0.237559	0.0982001	-0.00231885	0.0063204	0.722184	0.106402	0.04042	0.0271792	0.185626	0.00847789	0.108384	0.0431021	0.0239036	0.192864	0.0306709	0.0560648	0.0768881	-0.0946358	0.206765	0.482623	7.93639	0.635051	7.80178	0.554239
12459_13_PLEKHA1_PKHA1	PLEKHA1	GGE	Inverse variance weighted	rs10788280; rs10887107; rs11200510; rs11200536; rs11248373; rs2295874; rs34337964; rs4752689; rs7068066; rs7093894; rs72839746; rs736960; rs7920206	13	0.071926	0.0248748	0.0231713	0.120681	1.07458	1.02344	1.12826	0.00383386	0.125851	0.0441629	0.0568128	-0.0671901	0.155516	0.453351	0.00406177	0.00747274	0.597598	0.0662487	0.0322513	0.00303616	0.129461	0.0399621	0.0680949	0.0327287	0.00394669	0.132243	0.0595608	0.0745284	0.0495443	-0.0225784	0.171635	0.158366	6.29161	0.900674	5.99617	0.87362
17682_1_CD46_CD46	CD46	GGE	Wald ratio	rs34386700	1	0.336614	0.117287	0.106731	0.566496	1.4002	1.11264	1.76208	0.00410472	0.131875
8974_172_COL15A1_COFA1	COL15A1	GGE	Inverse variance weighted	rs142897664; rs2151215; rs4480177; rs7851057; rs7867960	5	-0.102137	0.0358593	-0.172422	-0.0318532	0.902905	0.841624	0.968649	0.00439558	0.135456	-0.134207	0.111829	-0.353391	0.0849776	0.316225	0.00470159	0.0155291	0.781852	-0.0936303	0.0453156	-0.182449	-0.00481167	0.0388114	-0.136813	0.0578048	-0.250111	-0.0235157	0.0770883	-0.0407004	0.0649645	-0.168031	0.0866299	0.564964	3.0068	0.556688	2.91514	0.404895
6947_4_ST3GAL6_SIA10	ST3GAL6	GGE	Inverse variance weighted	rs10935836; rs114311457; rs116812735; rs12487789; rs146902326; rs1675524; rs1842631; rs2470814; rs4857334; rs4857399; rs4928190; rs56172805; rs62268917; rs6763784; rs6766216; rs7630058; rs7632979; rs793469; rs844257; rs900062; rs9836703	21	-0.0320443	0.0112476	-0.0540895	-0.00999901	0.968464	0.947347	0.990051	0.00438578	0.135456	-0.0287382	0.014131	-0.056435	-0.00104149	0.0561875	-0.00159521	0.00396844	0.692189	-0.0313703	0.0119127	-0.0547193	-0.00802137	0.00845486	-0.0322499	0.0112154	-0.0542321	-0.0102676	0.0093514	-0.0322499	0.0254684	-0.082168	0.0176683	0.219968	24.026	0.241258	23.8234	0.203014
9094_5_CLEC4C_CLC4C	CLEC4C	GGE	Inverse variance weighted	rs1882550; rs7956804	2	0.274982	0.0968468	0.0851623	0.464802	1.31651	1.08889	1.5917	0.00452055	0.136521																								0.516419	0.472373
6408_2_INHBC_INHBC	INHBC	GGE	Inverse variance weighted	rs10876966; rs11172256; rs11537654; rs142621536; rs3809113; rs78558633	6	0.182329	0.0643853	0.0561338	0.308524	1.20001	1.05774	1.36141	0.00462806	0.137027	0.15082	0.201205	-0.243541	0.545181	0.495184	0.00257196	0.0153443	0.875018	0.174578	0.0766241	0.0243947	0.324761	0.0227046	0.176481	0.0838986	0.0120394	0.340922	0.0893556	0.163378	0.109226	-0.0507042	0.37746	0.194956	5.56557	0.350809	5.52675	0.237388
12475_48_CLIC5_CLIC5	CLIC5	GGE	Inverse variance weighted	rs34374322; rs3777564; rs3777603; rs77553335; rs9296470; rs9349322; rs9381420; rs9472661	8	0.132723	0.0470995	0.0404084	0.225038	1.14193	1.04124	1.25237	0.00483333	0.140353	0.161904	0.123471	-0.080098	0.403907	0.237707	-0.00340896	0.0133333	0.806743	0.084828	0.0637938	-0.0402079	0.209864	0.18361	0.0642317	0.096693	-0.125287	0.25375	0.527776	0.0642317	0.101095	-0.133914	0.262377	0.545394	5.37086	0.614802	5.3055	0.50527
16851_50_SCO2_SCO2	SCO2	GGE	Wald ratio	rs131805	1	0.600495	0.214463	0.180149	1.02084	1.82302	1.1974	2.77553	0.00511026	0.140811
6414_8_OAF_OAF	OAF	GGE	Inverse variance weighted	rs10736502; rs10892655; rs11602493; rs12420591; rs12421491; rs12575317; rs1349688; rs1374563; rs1551241; rs1790474; rs1944502; rs3132779; rs35652094; rs4414232; rs61898289; rs643115; rs673357; rs7119027; rs7121901; rs79293063	20	-0.0597968	0.0214095	-0.101759	-0.0178342	0.941956	0.903247	0.982324	0.00522213	0.140811	-0.000180703	0.034669	-0.0681319	0.0677705	0.995899	-0.0127284	0.00608651	0.0509569	-0.0441401	0.0236462	-0.0904867	0.00220645	0.061945	-0.0353464	0.0233767	-0.0811647	0.010472	0.146981	-0.0490465	0.0384837	-0.124475	0.0263815	0.217863	35.0733	0.0136858	28.2175	0.0588211
15686_49_INHBC_INHBC	INHBC	GGE	Inverse variance weighted	rs10506347; rs1109125; rs11172304; rs1148534; rs116826519; rs11834260; rs1393618; rs1669296; rs3024971; rs36073309; rs59395680; rs60615836; rs67614372; rs7133572; rs73125460; rs75013973; rs7966691	17	0.0306873	0.0109604	0.00920493	0.0521697	1.03116	1.00925	1.05355	0.00511287	0.140811	0.0395639	0.0235588	-0.00661131	0.0857392	0.113783	-0.00280966	0.00660077	0.676403	0.0400285	0.0144915	0.0116251	0.0684319	0.00574137	0.0382187	0.0141951	0.0103963	0.0660412	0.01602	0.017143	0.0213724	-0.024747	0.0590329	0.434243	13.5495	0.632237	13.3683	0.573874
17782_23_ACAA1_THIK	ACAA1	GGE	Inverse variance weighted	rs112208526; rs13079586; rs2685113; rs57458156; rs59501986; rs6779704; rs6802490; rs7613045; rs7640747; rs9311167; rs9826470; rs9845917	12	-0.126741	0.0453695	-0.215665	-0.0378165	0.880962	0.806005	0.96289	0.00521373	0.140811	0.281798	0.322907	-0.351101	0.914696	0.403301	-0.0306385	0.0239764	0.230164	-0.138983	0.0562132	-0.249161	-0.0288056	0.0134196	-0.16192	0.100506	-0.358912	0.035073	0.135469	-0.163421	0.100563	-0.360525	0.0336817	0.13243	6.01206	0.872559	4.37912	0.928628
6574_11_FAIM3_FAIM3	FCMR	GGE	Wald ratio	rs7513988	1	-0.465272	0.167726	-0.794016	-0.136529	0.627964	0.452026	0.872381	0.00553713	0.146685
14076_74_CST4_Cystatin_S	CST4	GGE	Inverse variance weighted	rs1040585; rs11699215; rs13040375; rs1571250; rs2247468; rs2983539; rs6138249; rs62207516; rs7271100	9	-0.0728649	0.0263514	-0.124514	-0.0212161	0.929726	0.882926	0.979007	0.00569016	0.14814	-0.0543871	0.0409114	-0.134573	0.0257993	0.225408	-0.00388917	0.00658679	0.573449	-0.0387088	0.0330826	-0.103551	0.0261331	0.241975	-0.0365881	0.037272	-0.109641	0.036465	0.355023	-0.050389	0.0633375	-0.174531	0.0737525	0.449245	4.8815	0.770163	4.53287	0.716756
9185_15_TFF1_TFF1	TFF1	GGE	Inverse variance weighted	rs1079380; rs220184; rs225344; rs225358; rs36034136; rs58984975; rs73371536; rs79775308; rs9978918	9	0.0668473	0.0243603	0.0191011	0.114593	1.06913	1.01928	1.12142	0.00606759	0.155289	0.0947198	0.0526408	-0.0084561	0.197896	0.114992	-0.00615282	0.0103012	0.569122	0.0767782	0.0286564	0.0206117	0.132945	0.00737824	0.0741272	0.0286298	0.0180127	0.130242	0.0321551	0.0240531	0.044114	-0.0624104	0.110517	0.60045	4.16455	0.841981	3.80779	0.801631
9394_19_CPQ_Aminopeptidase	CPQ	GGE	Inverse variance weighted	rs10086925; rs10090493; rs1042381; rs1155199; rs12156218; rs141826665; rs145982639; rs146836190; rs2118060; rs2451108; rs2464485; rs2512069; rs2514527; rs2575721; rs2575726; rs2679764; rs2853282; rs4734351; rs56184878; rs593533; rs6468576; rs6988629; rs72675238; rs79884132	24	-0.0402154	0.0147381	-0.069102	-0.0113288	0.960582	0.933231	0.988735	0.00635886	0.157408	-0.0419518	0.0217412	-0.0845645	0.000660833	0.0666517	0.000397789	0.00366157	0.914474	-0.0582176	0.0218533	-0.10105	-0.0153852	0.00772117	-0.0553552	0.0217345	-0.0979549	-0.0127555	0.0180234	-0.0417454	0.0393075	-0.118788	0.0352972	0.29925	17.9632	0.759482	17.9514	0.708866
12682_5_CCBL2_KAT3	KYAT3	GGE	Inverse variance weighted	rs12404233; rs149571223; rs306315; rs4233331; rs471646; rs59688329; rs6691665; rs7550741; rs965152	9	-0.0725388	0.0265686	-0.124613	-0.0204643	0.93003	0.882838	0.979744	0.00632878	0.157408	-0.0584855	0.053516	-0.163377	0.0464058	0.310633	-0.00233066	0.00770433	0.771052	-0.0773293	0.0300173	-0.136163	-0.0184954	0.00999056	-0.0680929	0.0308363	-0.128532	-0.00765376	0.0582437	-0.0431225	0.052101	-0.14524	0.0589955	0.431852	5.94388	0.653518	5.85236	0.55709
3470_1_SELE_sE_Selectin	SELE	GGE	Inverse variance weighted	rs12078966; rs35289447	2	0.274522	0.100861	0.0768343	0.472211	1.3159	1.07986	1.60353	0.00649309	0.158138																								0.0305791	0.861183
5036_50_TNFAIP6_TSG_6	TNFAIP6	GGE	Inverse variance weighted	rs10188669; rs11885282; rs13020443; rs13029234; rs13394982; rs1351928; rs139478987; rs141252571; rs150226444; rs16829593; rs17350438; rs17434648; rs2053494; rs4233661; rs4664513; rs57542456; rs62167157; rs62167397; rs62169090; rs74265940; rs7585884; rs816710	22	0.0327664	0.0120702	0.00910887	0.056424	1.03331	1.00915	1.05805	0.00663442	0.159015	0.0168923	0.019339	-0.0210122	0.0547968	0.392769	0.00495217	0.00471375	0.30598	0.0265266	0.0149821	-0.00283825	0.0558915	0.0766344	0.0299793	0.013035	0.00443076	0.0555278	0.031808	-0.0064278	0.031768	-0.068693	0.0558374	0.841601	18.749	0.60124	17.6452	0.610765
4990_87_GP1BA_GP1BA	GP1BA	GGE	Inverse variance weighted	rs72835078; rs8080668; rs9893521	3	-0.149101	0.0556179	-0.258112	-0.0400896	0.861482	0.772509	0.960703	0.00734457	0.168035	-0.0939857	0.110757	-0.311069	0.123097	0.552031	-0.00888909	0.0154475	0.667581	-0.139213	0.0606482	-0.258083	-0.0203424	0.0217093	-0.126588	0.0673258	-0.258547	0.00537058	0.200825	-0.154033	0.0904772	-0.331368	0.0233028	0.230782	0.57618	0.749694	0.245051	0.620581
4151_6_PLG_Plasminogen	PLG	GGE	Inverse variance weighted	rs11751347; rs12208357; rs12211977; rs1937467; rs2457564; rs2504922; rs35409033; rs4646276; rs506799; rs62435283; rs73019310; rs7755435; rs7757336; rs806383	14	0.0684086	0.0254518	0.0185231	0.118294	1.0708	1.0187	1.12558	0.00719307	0.168035	0.0851824	0.0442178	-0.0014845	0.171849	0.0780646	-0.00253784	0.00547065	0.651021	0.0941972	0.0318309	0.0318087	0.156586	0.00308337	0.0926508	0.0353566	0.0233519	0.16195	0.0211672	0.0251178	0.0490774	-0.071074	0.12131	0.617375	5.11186	0.972648	4.89665	0.961342
18215_5_THG1L_THG1	THG1L	GGE	Inverse variance weighted	rs11134902; rs114238718; rs11466790; rs11550594; rs115698787; rs17054692; rs2241417; rs3095695; rs3095710; rs35104819; rs35793864; rs6874324; rs6876898; rs75791619; rs7716399	15	-0.063298	0.0235862	-0.109527	-0.0170689	0.938664	0.896258	0.983076	0.00728165	0.168035	-0.00251209	0.0462975	-0.0932553	0.0882311	0.957553	-0.00966663	0.0064267	0.156448	-0.0633768	0.0323848	-0.126851	9.7422e-05	0.0503484	-0.0189064	0.0295725	-0.0768685	0.0390556	0.532933	-0.106425	0.055776	-0.215746	0.00289548	0.0771013	15.635	0.336166	13.3174	0.423607
17164_15_ANXA4_annexin_IV	ANXA4	GGE	Inverse variance weighted	rs10186440; rs11126252; rs11693022; rs12987661; rs17037076; rs2311424; rs2312557; rs4358156; rs4852161; rs6546541; rs7605070	11	-0.0771993	0.0289605	-0.133962	-0.0204368	0.925705	0.874623	0.979771	0.00768334	0.169593	-0.0807007	0.0528924	-0.18437	0.0229685	0.161414	0.000460009	0.00575156	0.938003	-0.100113	0.0364478	-0.171551	-0.0286752	0.00601897	-0.109553	0.0388257	-0.185651	-0.0334545	0.0181091	-0.160635	0.0750173	-0.307669	-0.0136014	0.0579069	9.4619	0.488898	9.45518	0.39636
3600_2_CHIT1_Chitotriosidase_1	CHIT1	GGE	Inverse variance weighted	rs112481066; rs11586183; rs12130040; rs12132992; rs12564942; rs1562962; rs16852942; rs2297950; rs35652783; rs3766554; rs4072661; rs4950912; rs4951310; rs61817056; rs6702330; rs7534608	16	-0.0387254	0.0145432	-0.0672301	-0.0102208	0.962015	0.93498	0.989831	0.00774963	0.169593	-0.0221069	0.0218603	-0.0649531	0.0207394	0.329043	-0.00530962	0.00521448	0.325837	-0.0438011	0.0191101	-0.0812569	-0.00634524	0.0219036	-0.037177	0.0179585	-0.0723757	-0.00197828	0.0561123	-0.0181557	0.0276022	-0.0722561	0.0359446	0.520657	14.5763	0.482348	13.5394	0.484556
18381_16_ALDH2_ALDH_E2	ALDH2	GGE	Inverse variance weighted	rs10849939; rs11610836	2	0.273553	0.102408	0.0728335	0.474273	1.31463	1.07555	1.60685	0.00755788	0.169593																								0.0348629	0.851883
2836_68_LCN2_Lipocalin_2	LCN2	GGE	Wald ratio	rs3814526	1	0.398559	0.150912	0.102771	0.694348	1.48968	1.10824	2.0024	0.00826621	0.178314
5256_86_PDE5A_PDE5A	PDE5A	GGE	Inverse variance weighted	rs112769034; rs113152527; rs150233062; rs2389874; rs2583612; rs898169	6	0.102893	0.0390558	0.0263434	0.179442	1.10837	1.02669	1.19655	0.008426	0.179201	-0.000477937	0.105911	-0.208063	0.207107	0.996616	0.0155731	0.0148313	0.352961	0.0851388	0.0424655	0.00190642	0.168371	0.0449745	0.0850623	0.0456065	-0.00432634	0.174451	0.121168	0.205484	0.0708373	0.0666424	0.344325	0.03376	2.09146	0.836351	0.988921	0.911471
16758_96_HDGF_HDGF	HDGF	GGE	Wald ratio	rs11264535	1	-0.337959	0.129635	-0.592044	-0.0838736	0.713225	0.553195	0.919547	0.00913403	0.18176
8953_47_HDGF_HDGF	HDGF	GGE	Wald ratio	rs11264535	1	-0.341578	0.131024	-0.598385	-0.0847719	0.710648	0.549699	0.918722	0.00913403	0.18176
3495_15_CXCL6_GCP_2	CXCL6	GGE	Inverse variance weighted	rs10032975; rs17811212; rs28499048; rs5020219; rs673038; rs6853679; rs72647039; rs72647076; rs7668817	9	0.0417997	0.0160237	0.0103931	0.0732062	1.04269	1.01045	1.07595	0.00909109	0.18176	0.00657461	0.0268538	-0.0460588	0.059208	0.81361	0.0108674	0.00676359	0.152144	0.0300833	0.0178693	-0.00494046	0.0651071	0.0922741	0.028749	0.0182936	-0.00710648	0.0646044	0.154702	0.111292	0.0315373	0.0494785	0.173105	0.00774456	8.54084	0.382496	5.95919	0.544522
17781_191_MAP1LC3A_MLP3A	MAP1LC3A	GGE	Wald ratio	rs6120675	1	-0.490204	0.187172	-0.857061	-0.123346	0.612502	0.424408	0.883958	0.00881884	0.18176
14123_34_C10orf54_GI24	VSIR	GGE	Inverse variance weighted	rs10823809; rs10823836; rs10823876; rs10999995; rs10999996; rs11818931; rs2305209; rs4746097; rs74980167; rs75859595; rs9415037	11	0.0601184	0.0230651	0.0149108	0.105326	1.06196	1.01502	1.11107	0.00914818	0.18176	0.0236039	0.0428699	-0.060421	0.107629	0.595312	0.00679151	0.00672117	0.338665	0.0560732	0.0275589	0.00205781	0.110089	0.0418841	0.0497898	0.0288199	-0.00669715	0.106277	0.114754	0.0578461	0.0374459	-0.0155478	0.13124	0.15343	4.80744	0.903664	3.7864	0.9249
7757_5_HLA_DQA2_DQA2	HLA-DQA2	GGE	Inverse variance weighted	rs210161; rs463260; rs77450384; rs9469573	4	0.22713	0.0884931	0.0536838	0.400577	1.25499	1.05515	1.49269	0.0102688	0.20047	0.181547	0.359351	-0.522781	0.885875	0.663586	0.00295228	0.0225572	0.907848	0.221339	0.10302	0.0194195	0.423259	0.031674	0.221144	0.130099	-0.0338499	0.476138	0.187726	0.186381	0.146668	-0.101089	0.473851	0.293404	0.885373	0.828956	0.868244	0.647833
4961_17_ANXA2_annexin_II	ANXA2	GGE	Inverse variance weighted	rs11071525; rs12438406; rs12595790; rs12903017; rs12910765; rs1545124; rs1551347; rs2917831; rs2960795; rs341396; rs34894301; rs35643408; rs35784313; rs4485289; rs4519291; rs62015014; rs8033609; rs8034886; rs8037444; rs900630; rs9806566	21	-0.0548698	0.0214023	-0.0968184	-0.0129212	0.946608	0.907721	0.987162	0.0103554	0.20047	-0.0551292	0.0472292	-0.147698	0.0374399	0.257542	3.47047e-05	0.00563306	0.995149	-0.0406173	0.0290401	-0.0975359	0.0163013	0.161914	-0.0536923	0.0340608	-0.120451	0.0130669	0.130628	-0.0762894	0.043512	-0.161573	0.00899412	0.0948661	9.48145	0.97663	9.48141	0.964601
9249_17_TMEM9_TMEM9	TMEM9	GGE	Wald ratio	rs4915486	1	-0.374787	0.14686	-0.662632	-0.0869415	0.687436	0.515493	0.916731	0.0107105	0.204721
4964_67_ERAP1_ARTS1	ERAP1	GGE	Inverse variance weighted	rs10067881; rs10074809; rs10515255; rs11135441; rs1380499; rs149078; rs152017; rs153541; rs155055; rs2303208; rs248344; rs261240; rs261966; rs27640; rs316210; rs317110; rs3734016; rs3853203; rs4254932; rs59649666; rs6884540; rs6894714; rs71630754; rs72772011; rs73152030; rs76241969; rs76679167; rs9314177	28	-0.015992	0.00628687	-0.0283143	-0.00366976	0.984135	0.972083	0.996337	0.010968	0.20702	-0.0135631	0.00951482	-0.0322121	0.00508601	0.165918	-0.00129262	0.00375068	0.733139	-0.0155985	0.00696786	-0.0292555	-0.00194151	0.0251795	-0.0153391	0.00682069	-0.0287076	-0.00197054	0.0328803	-0.00952289	0.0116158	-0.0322899	0.0132441	0.419497	32.914	0.199924	32.7643	0.169047
8221_19_MIF_MIF	MIF	GGE	Wald ratio	rs2739338	1	0.351346	0.13838	0.0801211	0.62257	1.42098	1.08342	1.86371	0.0111172	0.207246
7871_16_TMEM132A_T132A	TMEM132A	GGE	Inverse variance weighted	rs1139011; rs1224311; rs12798266; rs17155752; rs2074203; rs2905499; rs3019200; rs500850; rs58171230; rs7930400	10	0.0730331	0.0289732	0.0162457	0.12982	1.07577	1.01638	1.13862	0.0117117	0.215667	-0.0358159	0.055186	-0.143981	0.0723487	0.53452	0.0187929	0.00843434	0.0564607	0.0365562	0.0327322	-0.0275989	0.100711	0.264068	0.0400615	0.0325091	-0.0236563	0.103779	0.249053	0.0965338	0.0644638	-0.0298153	0.222883	0.168491	11.4646	0.245198	6.50004	0.591403
2819_23_CDH5_Cadherin_5	CDH5	GGE	Inverse variance weighted	rs11552322; rs11649312; rs12923018	3	0.14868	0.0592624	0.0325254	0.264834	1.1603	1.03306	1.30321	0.0121129	0.217745	0.0186132	0.357708	-0.682495	0.719722	0.966904	0.017721	0.0475472	0.772882	0.128365	0.0614107	0.00800024	0.24873	0.0365931	0.123299	0.0640941	-0.00232507	0.248924	0.194291	0.14161	0.0942821	-0.0431832	0.326403	0.271942	2.12678	0.345282	1.86739	0.171774
4992_49_GRN_GRN	GRN	GGE	Inverse variance weighted	rs2046534; rs77536093	2	0.27745	0.110551	0.0607696	0.494131	1.31976	1.06265	1.63907	0.0120835	0.217745																								0.738964	0.389993
12428_2_LYPLAL1_LYPL1	LYPLAL1	GGE	Inverse variance weighted	rs75060212; rs7532585	2	0.202713	0.0815045	0.0429644	0.362462	1.22472	1.0439	1.43686	0.0128774	0.226103																								0.719432	0.39633
16872_248_GSTZ1_MAAI	GSTZ1	GGE	Inverse variance weighted	rs10132900; rs10140793; rs10143567; rs10143894; rs10148473; rs1046428; rs113206790; rs113274759; rs11622911; rs11624359; rs11625844; rs117660944; rs11845884; rs12372893; rs12882588; rs137952797; rs140358018; rs1549118; rs158118; rs158123; rs17497916; rs1861422; rs2037934; rs2178875; rs2363641; rs2540895; rs28540783; rs2860086; rs28729664; rs3783954; rs3861635; rs4313745; rs4641656; rs4903497; rs4…	57	0.0140362	0.00563643	0.00298877	0.0250836	1.01414	1.00299	1.0254	0.012765	0.226103	0.0068417	0.00872212	-0.0102537	0.0239371	0.436166	0.00277633	0.00256864	0.284478	0.0104194	0.00846296	-0.00616804	0.0270068	0.218259	0.0128601	0.00738791	-0.00162022	0.0273404	0.0872297	0.0216349	0.0164748	-0.0106557	0.0539255	0.194467	52.449	0.610079	51.2807	0.617516
4131_72_FN1_Fibronectin	FN1	GGE	Inverse variance weighted	rs10195424; rs1250226; rs1250258; rs13023321; rs13392737; rs2692234; rs7594345	7	-0.108661	0.0439041	-0.194713	-0.0226085	0.897035	0.823071	0.977645	0.0133254	0.23128	-0.139623	0.0986649	-0.333007	0.0537598	0.216185	0.00319531	0.00911841	0.7403	-0.115912	0.0526101	-0.219028	-0.012796	0.027579	-0.120534	0.0624124	-0.242863	0.00179397	0.101667	-0.134944	0.0934549	-0.318115	0.0482279	0.198868	4.79091	0.570897	4.66811	0.45771
7955_195_ITIH1_ITI_heavy_chain_H1	ITIH1	GGE	Inverse variance weighted	rs13086947; rs1560332; rs17477867; rs2612030; rs35911561; rs3774479; rs4234645; rs55946513; rs57789542; rs77047703; rs78362605; rs79853140; rs9865094; rs991818	14	-0.0654638	0.0265321	-0.117467	-0.0134609	0.936633	0.88917	0.986629	0.013612	0.233569	-0.0751583	0.0454499	-0.16424	0.0139236	0.1241	0.00209657	0.00782034	0.793182	-0.0590825	0.0260865	-0.110212	-0.00795298	0.0235207	-0.0563009	0.0261699	-0.107594	-0.00500795	0.0508296	-0.0434372	0.0558296	-0.152863	0.0659888	0.450479	22.5133	0.0479007	22.3793	0.0334822
11540_37_FOXO3_FOXO3A	FOXO3	GGE	Wald ratio	rs3813498	1	0.452976	0.184662	0.0910379	0.814915	1.57299	1.09531	2.25898	0.0141672	0.237694
7110_2_D JB11_DJB11	D JB11	GGE	Inverse variance weighted	rs3856928; rs56946107; rs9841006	3	0.154937	0.063106	0.0312489	0.278624	1.16758	1.03174	1.32131	0.0140814	0.237694	0.155887	0.100465	-0.0410238	0.352797	0.364451	-0.000127812	0.0105146	0.992262	0.157764	0.0660835	0.0282399	0.287287	0.016971	0.162286	0.0677415	0.0295124	0.295059	0.138852	0.182733	0.0896488	0.00702174	0.358445	0.178387	0.703167	0.703573	0.703019	0.401771
5107_7_NOTCH1_Notch_1	NOTCH1	GGE	Wald ratio	rs10870164	1	0.377915	0.154314	0.0754601	0.68037	1.45924	1.07838	1.97461	0.0143252	0.237704
19117_3_PPP1R14A_PP14A	PPP1R14A	GGE	Inverse variance weighted	rs12975244; rs138765721; rs332842; rs71354995; rs7254832	5	0.106247	0.043836	0.0203284	0.192166	1.1121	1.02054	1.21187	0.0153617	0.247371	0.121739	0.0831919	-0.0413176	0.284795	0.239569	-0.00236229	0.0107736	0.840513	0.11411	0.0491215	0.017832	0.210388	0.0201782	0.115537	0.0488076	0.0198738	0.2112	0.0770568	0.132983	0.0799063	-0.0236334	0.289599	0.171397	3.06032	0.547782	3.01205	0.389772
14106_46_RAP1GDS1_GDP_GTP_exchange_protein	RAP1GDS1	GGE	Wald ratio	rs10516428	1	-0.474004	0.19595	-0.858066	-0.0899417	0.622505	0.423981	0.913984	0.0155631	0.247371
9018_38_PCDH10_PCD10	PCDH10	GGE	Inverse variance weighted	rs67318416; rs72715776; rs904516	3	0.149212	0.0615957	0.0284842	0.269939	1.16092	1.02889	1.30988	0.0154167	0.247371	-0.0613734	0.141602	-0.338913	0.216167	0.739634	0.024546	0.0154146	0.356982	0.130675	0.0542659	0.0243139	0.237036	0.0160379	0.128894	0.0545008	0.022072	0.235715	0.141743	0.12485	0.0591538	0.00890905	0.240792	0.169249	2.96132	0.227487	0.425628	0.514142
12348_46_SARS2_SYSM	SARS2	GGE	Wald ratio	rs7508539	1	0.212595	0.0878127	0.0404819	0.384708	1.23688	1.04131	1.46919	0.0154778	0.247371
4969_2_CA1_Carbonic_anhydrase_I	CA1	GGE	Inverse variance weighted	rs1906589; rs2453868; rs4332109; rs62525428; rs7014258; rs77462239	6	0.154714	0.0644628	0.0283673	0.281062	1.16732	1.02877	1.32454	0.0163925	0.255183	0.309729	0.213882	-0.109481	0.728938	0.221152	-0.0168246	0.0220336	0.487667	0.180105	0.0674952	0.0478144	0.312395	0.00762106	0.192869	0.0766219	0.04269	0.343048	0.0533599	0.207525	0.115917	-0.0196714	0.434722	0.133414	7.09906	0.213376	6.19591	0.184988
11134_30_MTRF1L_RF1ML	MTRF1L	GGE	Inverse variance weighted	rs117892152; rs12196687; rs2038332; rs2144357; rs311324; rs34623924; rs35714751; rs77758844; rs994777	9	0.105117	0.0437343	0.0193978	0.190836	1.11084	1.01959	1.21026	0.0162373	0.255183	0.0447912	0.090985	-0.133539	0.223122	0.637576	0.00674184	0.00891651	0.474256	0.0770564	0.0552652	-0.0312635	0.185376	0.163227	0.0738556	0.0589225	-0.0416325	0.189344	0.245437	0.0485071	0.0879145	-0.123805	0.220819	0.596189	4.92432	0.765634	4.35262	0.738384
17724_3_WWOX_WWOX	WWOX	GGE	Inverse variance weighted	rs11545029; rs12596766; rs4888769	3	-0.234972	0.0984788	-0.427991	-0.0419539	0.790593	0.651817	0.958914	0.0170318	0.258542	-0.31289	0.571564	-1.43316	0.807376	0.681139	0.00451826	0.032648	0.912452	-0.243347	0.106974	-0.453015	-0.0336788	0.0229159	-0.249636	0.126408	-0.497395	-0.00187671	0.18697	-0.255025	0.132658	-0.515036	0.00498493	0.194482	0.252577	0.88136	0.233424	0.628996
15579_26_ENPP6_ENPP6	ENPP6	GGE	Wald ratio	rs1882326	1	0.406394	0.170182	0.0728377	0.739951	1.50139	1.07556	2.09583	0.0169404	0.258542
7211_2_R SE1_R se_1	R SE1	GGE	Inverse variance weighted	rs1951420; rs2741727; rs4982358; rs72661336	4	-0.165704	0.0695046	-0.301933	-0.0294754	0.847297	0.739387	0.970955	0.017122	0.258542	-0.0396415	0.169742	-0.372336	0.293053	0.837069	-0.0112813	0.0138583	0.501127	-0.142491	0.0842524	-0.307625	0.022644	0.0907917	-0.129077	0.0874376	-0.300454	0.0423012	0.236372	-0.153132	0.117452	-0.383337	0.0770732	0.28333	2.00536	0.571294	1.34269	0.51102
12641_3_INPP5B_I5P2	INPP5B	GGE	Inverse variance weighted	rs12742776; rs28477803	2	0.155968	0.0669119	0.0248205	0.287115	1.16879	1.02513	1.33258	0.0197564	0.281435																								0.163991	0.685509
11313_100_PCBD1_PHS	PCBD1	GGE	Inverse variance weighted	rs10823603; rs10999514; rs2253801; rs4746069; rs67936842; rs844124	6	0.0992702	0.0422652	0.0164304	0.18211	1.10436	1.01657	1.19975	0.0188368	0.281435	0.0851721	0.119703	-0.149446	0.31979	0.516052	0.00154447	0.012269	0.905898	0.0908494	0.049807	-0.00677238	0.188471	0.0681479	0.0917108	0.0618278	-0.0294716	0.212893	0.198099	0.0972945	0.0643185	-0.0287698	0.223359	0.190766	1.55209	0.906981	1.53624	0.820202
19254_125_GMPR_GMPR1	GMPR	GGE	Inverse variance weighted	rs1018421; rs10456798; rs10485378; rs10807604; rs113021034; rs116271990; rs11754856; rs12211264; rs1240818; rs12524527; rs1476464; rs149976645; rs1535602; rs17687900; rs182615972; rs2004884; rs2237140; rs2237173; rs2237185; rs2237213; rs2282841; rs2294270; rs2299074; rs2876420; rs3753094; rs3812205; rs4621631; rs4716082; rs522591; rs59543599; rs674228; rs67818802; rs6913496; rs707843; rs72825644;…	47	0.0243539	0.0104247	0.00392155	0.0447863	1.02465	1.00393	1.0458	0.0194819	0.281435	0.0198464	0.0168937	-0.0132653	0.0529581	0.246262	0.00108445	0.003179	0.734593	0.0155332	0.0142208	-0.0123395	0.043406	0.274705	0.0147215	0.0145465	-0.0137895	0.0432326	0.316815	0.0336386	0.024834	-0.0150359	0.0823132	0.18218	57.2408	0.12376	57.0932	0.106647
3434_34_FN1_FN1_3	FN1	GGE	Inverse variance weighted	rs10195424; rs1250226; rs1250258; rs13392737; rs2577290; rs7594345	6	-0.111641	0.047831	-0.20539	-0.0178922	0.894365	0.81433	0.982267	0.019592	0.281435	-0.170504	0.128755	-0.422865	0.0818561	0.256019	0.00600015	0.0120367	0.644305	-0.115059	0.0599335	-0.232529	0.00241035	0.0548853	-0.126301	0.0594503	-0.242824	-0.00977824	0.0870106	-0.0634119	0.0974637	-0.254441	0.127617	0.544	4.89152	0.429262	4.60542	0.330229
17726_3_SAR1A_SAR1A	SAR1A	GGE	Inverse variance weighted	rs13376957; rs870801; rs9804216	3	0.13459	0.0573891	0.0221073	0.247072	1.14407	1.02235	1.28027	0.0190159	0.281435	0.0384509	0.145133	-0.24601	0.322912	0.835125	0.0121269	0.0166326	0.598934	0.141855	0.0589277	0.0263563	0.257353	0.0160725	0.142623	0.0625405	0.0200439	0.265203	0.150148	0.189172	0.0873052	0.0180541	0.36029	0.162582	1.70982	0.425321	1.11637	0.290702
16853_5_NRK1_NRK1	NMRK1	GGE	Inverse variance weighted	rs11144225; rs773018; rs7850769; rs7851380; rs79743632	5	0.126613	0.0542106	0.02036	0.232866	1.13498	1.02057	1.26221	0.0195136	0.281435	0.182788	0.237817	-0.283333	0.648909	0.49809	-0.00736149	0.0300876	0.822494	0.13691	0.057319	0.0245652	0.249256	0.0169141	0.200274	0.060035	0.0826057	0.317943	0.0289445	0.0136762	0.116113	-0.213905	0.241258	0.911917	5.91999	0.205204	5.80417	0.121536
5462_62_FCN3_Ficolin_3	FCN3	GGE	Inverse variance weighted	rs12728900; rs150814911; rs2474295	3	0.0424268	0.0182911	0.0065762	0.0782774	1.04334	1.0066	1.08142	0.0203663	0.287413	0.0321513	0.024055	-0.0149966	0.0792992	0.408924	0.00734905	0.0111736	0.629629	0.0411065	0.0179945	0.00583738	0.0763756	0.0223481	0.0411147	0.0193227	0.00324235	0.0789871	0.16717	0.0404741	0.0210536	-0.000790932	0.081739	0.194481	0.541548	0.762789	0.108962	0.741329
2843_13_SPINT2_SPINT2	SPINT2	GGE	Inverse variance weighted	rs1079161; rs112539886; rs11673185; rs117897871; rs12151267; rs12460327; rs12983038; rs12983059; rs2304151; rs2891602; rs56147550; rs57401831; rs61355521; rs6508800	14	0.0532104	0.02308	0.00797361	0.0984473	1.05465	1.00801	1.10346	0.0211399	0.288891	0.0529953	0.0387371	-0.0229294	0.12892	0.19636	5.1696e-05	0.00730299	0.994468	0.0517758	0.0251138	0.00255276	0.100999	0.0392413	0.0620046	0.0248133	0.0133706	0.110639	0.0266465	0.0699091	0.0375555	-0.00369971	0.143518	0.0854342	19.1284	0.119177	19.1283	0.0854787
3320_49_IGFBP7_IGFBP_7	IGFBP7	GGE	Inverse variance weighted	rs1056364; rs116189043; rs11736226; rs11941568; rs11947115; rs1277273; rs1518584; rs17087938; rs1718850; rs1718885; rs17787430; rs6554409; rs75341160; rs7699631	14	-0.0512562	0.0222	-0.0947682	-0.00774429	0.950035	0.909584	0.992286	0.0209523	0.288891	0.0225086	0.0478031	-0.0711855	0.116203	0.646185	-0.0123088	0.00706919	0.107202	-0.0270587	0.0290454	-0.0839876	0.0298703	0.351543	-0.0346204	0.0281739	-0.0898413	0.0206005	0.240923	-0.0690183	0.0426676	-0.152647	0.0146102	0.129748	13.0655	0.442763	10.0338	0.612995
14114_18_PIANP_PIANP	PIANP	GGE	Inverse variance weighted	rs11064394; rs73051647; rs917634	3	-0.299554	0.130301	-0.554943	-0.0441641	0.741149	0.574105	0.956797	0.0215084	0.288891	0.711113	1.30759	-1.85175	3.27398	0.6829	-0.0599209	0.0770436	0.579177	-0.380056	0.14732	-0.668803	-0.0913096	0.0098856	-0.418765	0.200366	-0.811482	-0.026049	0.171787	-0.406141	0.197263	-0.792776	-0.0195057	0.175721	2.41617	0.298769	1.5055	0.219828
17327_3_CNPY3_CNPY3	CNPY3	GGE	Wald ratio	rs9471969	1	0.173907	0.0757105	0.0255142	0.322299	1.18994	1.02584	1.3803	0.021619	0.288891
16836_1_CFHR3_FHR3	CFHR3	GGE	Inverse variance weighted	rs10922098; rs1337169	2	-0.183847	0.0798986	-0.340448	-0.0272458	0.832063	0.711451	0.973122	0.0213914	0.288891																								0.0358025	0.849924
17672_184_GIF_Gastric_intrinsic_factor	CBLIF	GGE	Inverse variance weighted	rs10896977; rs519759	2	-0.303795	0.13217	-0.562849	-0.0447407	0.738012	0.569584	0.956245	0.0215329	0.288891																								0.200429	0.654374
14623_26_SUMO3_SUMO3	SUMO3	GGE	Inverse variance weighted	rs17526563; rs741949	2	-0.284902	0.124906	-0.529719	-0.0400852	0.752088	0.588771	0.960708	0.0225531	0.289407																								0.167642	0.682216
6039_24_CRHBP_CRHBP	CRHBP	GGE	Inverse variance weighted	rs114494955; rs13168922; rs13358019; rs2279095; rs2434656; rs247750; rs351873; rs4704337; rs5000565; rs6883469; rs6898345; rs73764685; rs7700998; rs7708949; rs7728378; rs79823191	16	0.0423402	0.0185714	0.00594026	0.0787401	1.04325	1.00596	1.08192	0.0226159	0.289407	0.0363068	0.0309352	-0.0243261	0.0969397	0.260119	0.00128597	0.00517317	0.807291	0.0224531	0.0219827	-0.020633	0.0655392	0.307065	0.0236957	0.0233585	-0.022087	0.0694783	0.32646	0.0459931	0.0572552	-0.0662271	0.158213	0.434346	15.4195	0.421643	15.3517	0.35454
15607_56_PKLR_KPYR	PKLR	GGE	Wald ratio	rs12084791	1	0.427715	0.18702	0.0611569	0.794274	1.53375	1.06307	2.21283	0.0221953	0.289407
8300_82_PEX14_PEX14	PEX14	GGE	Wald ratio	rs684016	1	-0.415908	0.182256	-0.773129	-0.0586867	0.659741	0.461567	0.943002	0.0224892	0.289407
8309_12_HYAL1_HYAL1	HYAL1	GGE	Wald ratio	rs1076872	1	0.440681	0.192858	0.0626798	0.818683	1.55377	1.06469	2.26751	0.0223125	0.289407
11278_4_COL11A2_COL11A2	COL11A2	GGE	Inverse variance weighted	rs113029976; rs113715692; rs114485144; rs12525769; rs1408711; rs151719; rs169738; rs34527391; rs80014305; rs9469603	10	-0.0873251	0.0392556	-0.164266	-0.0103841	0.916379	0.848516	0.98967	0.0261132	0.291344	-0.0789474	0.0809587	-0.237626	0.0797318	0.358044	-0.00123343	0.0102255	0.906964	-0.0487815	0.0438641	-0.134755	0.0371921	0.266092	-0.0495577	0.0487646	-0.145136	0.0460209	0.336044	-0.0677265	0.0663965	-0.197864	0.0624106	0.334349	13.4348	0.143897	13.4105	0.0984859
12396_19_HIBCH_HIBCH	HIBCH	GGE	Inverse variance weighted	rs113409167; rs1263115; rs13010343; rs13409203; rs2117577; rs34675442; rs75619169; rs7563737; rs7597768	9	0.118403	0.0527568	0.0149998	0.221806	1.1257	1.01511	1.24833	0.0248118	0.291344	0.242019	0.139261	-0.0309322	0.514969	0.125797	-0.0139899	0.0145737	0.369059	0.129512	0.0563488	0.0190688	0.239956	0.0215387	0.154831	0.0605999	0.0360553	0.273607	0.0339112	0.128515	0.0791705	-0.0266597	0.283689	0.143189	13.6704	0.0907715	12.0801	0.097954
5069_9_CD55_DAF	CD55	GGE	Inverse variance weighted	rs12119823; rs1262046; rs147568554; rs2025935; rs2488250; rs2808467; rs3767933; rs55819427; rs6700109; rs673287; rs7512361; rs7529011; rs79179460; rs984983	14	-0.0472092	0.0209406	-0.0882527	-0.00616566	0.953888	0.91553	0.993853	0.0241687	0.291344	-0.032029	0.0346993	-0.10004	0.0359817	0.374172	-0.00290865	0.00530147	0.593307	-0.0412592	0.0263617	-0.0929281	0.0104098	0.117556	-0.0396327	0.025492	-0.0895971	0.0103316	0.144015	-0.0487231	0.0462963	-0.139464	0.0420176	0.311777	9.30485	0.74955	9.00383	0.702603
9772_153_NLGN2_NLGN2	NLGN2	GGE	Wald ratio	rs60856990	1	-0.400063	0.178839	-0.750587	-0.0495377	0.670278	0.472089	0.951669	0.0252866	0.291344
10772_21_CSGAL CT2_CGAT2	CSGAL CT2	GGE	Inverse variance weighted	rs2435382; rs71505665; rs78146028	3	-0.172001	0.0774852	-0.323872	-0.0201297	0.841979	0.723343	0.980072	0.0264332	0.291344	0.0341576	0.262704	-0.480742	0.549057	0.917686	-0.0192903	0.0234878	0.562266	-0.157133	0.0828773	-0.319572	0.00530692	0.0579645	-0.14343	0.0872368	-0.314414	0.027554	0.241871	-0.185717	0.124003	-0.428763	0.0573291	0.272923	0.753266	0.686168	0.0787436	0.779007
4568_17_SLITRK5_SLIK5	SLITRK5	GGE	Inverse variance weighted	rs10851321; rs111393793; rs117858373; rs12877225; rs17543013; rs17627211; rs28781299; rs338739; rs3858817; rs4772329; rs58963859; rs73573042; rs9300731; rs9588030	14	0.140884	0.0634484	0.0165255	0.265243	1.15129	1.01666	1.30375	0.0263878	0.291344	0.137046	0.168313	-0.192848	0.46694	0.431374	0.00040357	0.0162774	0.980627	0.134322	0.0559246	0.0247099	0.243934	0.0163127	0.105401	0.0727452	-0.0371794	0.247982	0.171053	0.113809	0.0979633	-0.078199	0.305817	0.266223	41.8475	6.93573e-05	41.8454	3.536e-05
13676_46_INHBB_Inhibin_bB_chain	INHBB	GGE	Wald ratio	rs17049444	1	-0.351884	0.155426	-0.656518	-0.0472497	0.703362	0.518654	0.953849	0.023574	0.291344
9369_174_LRRC4C_NGL1	LRRC4C	GGE	Inverse variance weighted	rs11035767; rs11512272; rs1303849; rs1495317; rs7121163; rs78286498; rs79179052; rs7941452	8	-0.088107	0.0394939	-0.165515	-0.0106991	0.915663	0.847457	0.989358	0.0256874	0.291344	-0.103019	0.0991698	-0.297391	0.0913542	0.338932	0.00184168	0.011235	0.875174	-0.0870425	0.0492844	-0.18364	0.00955496	0.0773747	-0.0858028	0.0542121	-0.192059	0.0204528	0.1575	-0.0961489	0.0710674	-0.235441	0.0431433	0.218147	4.19442	0.757132	4.16755	0.654014
8028_22_SPINK5_SPINK5	SPINK5	GGE	Inverse variance weighted	rs11168015; rs1422994; rs7709676	3	0.144877	0.0649975	0.0174814	0.272272	1.1559	1.01764	1.31294	0.0258169	0.291344	0.176147	0.185467	-0.187368	0.539661	0.516404	-0.00300866	0.0167128	0.886609	0.150787	0.0713381	0.0109639	0.290609	0.0345418	0.150908	0.0730044	0.00781886	0.293996	0.174671	0.150644	0.0976386	-0.0407275	0.342016	0.262825	0.0817438	0.959952	0.0493361	0.824222
3435_53_FN1_FN1_4	FN1	GGE	Inverse variance weighted	rs10195424; rs1250226; rs1250259; rs13023321; rs13392737; rs2692234; rs7594345	7	-0.103823	0.0464577	-0.19488	-0.0127663	0.901385	0.822933	0.987315	0.0254309	0.291344	-0.119464	0.113211	-0.341356	0.102429	0.339616	0.00149774	0.00988464	0.885488	-0.10917	0.0610409	-0.22881	0.0104704	0.0737005	-0.116261	0.0627218	-0.239196	0.00667399	0.113225	-0.120059	0.0906652	-0.297763	0.0576448	0.233643	5.03153	0.539776	5.00853	0.41484
3340_53_THBS4_TSP4	THBS4	GGE	Inverse variance weighted	rs13167730; rs1529457; rs188968442; rs259108; rs265003; rs34907589; rs4704606; rs6889652; rs6897999; rs893553	10	-0.0697285	0.0312188	-0.130917	-0.00853965	0.932647	0.87729	0.991497	0.0255132	0.291344	-0.106094	0.0603127	-0.224306	0.0121191	0.116613	0.00552766	0.0077605	0.496536	-0.0686836	0.0369744	-0.141153	0.00378618	0.0632258	-0.0827471	0.0405309	-0.162188	-0.00330648	0.0715821	0.0122204	0.0764906	-0.137701	0.162142	0.876595	11.6579	0.23329	10.9627	0.203824
2948_58_GHR_Growth_hormone_receptor	GHR	GGE	Inverse variance weighted	rs138577219; rs17619781; rs3863160; rs4610468; rs62372095	5	0.0929465	0.0409002	0.0127821	0.173111	1.0974	1.01286	1.189	0.0230552	0.291344	0.0145917	0.0925267	-0.166761	0.195944	0.884708	0.0118292	0.0125299	0.414778	0.0876056	0.0467875	-0.00409789	0.179309	0.0611492	0.0589878	0.0497656	-0.0385527	0.156528	0.3015	0.190739	0.0868105	0.0205902	0.360887	0.0929439	2.84917	0.583376	1.95788	0.581194
18319_7_PDHX_ODPX	PDHX	GGE	Inverse variance weighted	rs2033359; rs2956082	2	0.191896	0.0856069	0.0241063	0.359685	1.21154	1.0244	1.43288	0.0249877	0.291344																								0.629521	0.427531
17447_52_SFRP4_SFRP4	SFRP4	GGE	Inverse variance weighted	rs1014939; rs1668351; rs4475393	3	-0.131522	0.0592211	-0.247595	-0.0154483	0.87676	0.780676	0.98467	0.0263606	0.291344	-0.210567	0.122695	-0.45105	0.0299157	0.335877	0.0106078	0.0144207	0.596242	-0.13934	0.0634441	-0.263691	-0.0149898	0.0280727	-0.151608	0.0717767	-0.29229	-0.0109257	0.169053	-0.119823	0.0829308	-0.282368	0.0427211	0.285355	0.969556	0.615834	0.428447	0.512752
2212_69_PLAT_tPA	PLAT	GGE	Inverse variance weighted	rs13258053; rs2020918; rs57285081; rs77115522; rs79400451	5	0.159353	0.0707333	0.0207154	0.29799	1.17275	1.02093	1.34715	0.0242676	0.291344	0.274244	0.222797	-0.162439	0.710926	0.30606	-0.00956534	0.0175895	0.624383	0.147092	0.0887982	-0.026952	0.321137	0.0976246	0.0936868	0.125345	-0.151989	0.339363	0.496346	0.222932	0.133617	-0.0389579	0.484821	0.170554	3.07135	0.545958	2.77562	0.427529
19153_53_MPPED2_MPPD2	MPPED2	GGE	Inverse variance weighted	rs3781852; rs590201; rs61884729	3	-0.260598	0.116926	-0.489774	-0.0314222	0.770591	0.612765	0.969066	0.0258316	0.291344	0.408477	2.10892	-3.72501	4.54196	0.878201	-0.033957	0.106868	0.804138	-0.244322	0.136775	-0.512402	0.0237572	0.0740499	-0.228669	0.156306	-0.535029	0.0776909	0.281017	-0.232097	0.159164	-0.544057	0.0798637	0.282142	0.145259	0.929945	0.044295	0.833306
7161_25_H6PD_G6PE	H6PD	GGE	Inverse variance weighted	rs11121343; rs11121372; rs12754134; rs148032713; rs4908852; rs66549228; rs7520103; rs77111503; rs9434732; rs9435168	10	0.0384272	0.0169221	0.00525985	0.0715946	1.03918	1.00527	1.07422	0.0231575	0.291344	0.0559775	0.0270457	0.00296787	0.108987	0.0722588	-0.00504627	0.00606628	0.429619	0.0513183	0.0186907	0.0146845	0.0879522	0.00603904	0.0477247	0.0200815	0.00836497	0.0870845	0.0414614	-0.00606024	0.042673	-0.0896993	0.0775788	0.890196	7.05426	0.63147	6.36227	0.606722
4968_50_CAPG_CAPG	CAPG	GGE	Inverse variance weighted	rs11899219; rs2162566; rs56352074; rs62162828; rs67943011; rs75497094; rs7579147; rs77438344; rs882990	9	0.0738183	0.032902	0.00933037	0.138306	1.07661	1.00937	1.14833	0.0248594	0.291344	0.0478989	0.0636969	-0.076947	0.172745	0.47658	0.00381736	0.00803274	0.649097	0.0671288	0.0392401	-0.00978174	0.144039	0.0871327	0.0660492	0.0376931	-0.00782924	0.139928	0.117822	0.0900137	0.0621767	-0.0318525	0.21188	0.185725	3.67828	0.884921	3.45244	0.840237
3853_56_MDH1_MDHC	MDH1	GGE	Wald ratio	rs9749862	1	-0.311668	0.137906	-0.581963	-0.0413719	0.732225	0.5588	0.959472	0.0238212	0.291344
11441_11_PYGL_PYGL	PYGL	GGE	Inverse variance weighted	rs17720606; rs7160537	2	-0.20544	0.0930719	-0.387861	-0.0230189	0.814289	0.678507	0.977244	0.0272914	0.298624																								0.26527	0.606522
15506_34_LRP12_LRP12	LRP12	GGE	Inverse variance weighted	rs11779332; rs2942570	2	-0.303812	0.138398	-0.575073	-0.0325515	0.738	0.562664	0.967973	0.0281492	0.305793																								0.370256	0.542865
3210_1_METAP1_METAP1	METAP1	GGE	Wald ratio	rs7676259	1	0.315177	0.144378	0.0321962	0.598158	1.3705	1.03272	1.81877	0.0290359	0.310951
8039_41_FAM177A1_F177A	FAM177A1	GGE	Inverse variance weighted	rs10135261; rs10141801; rs10149770; rs10162419; rs1169027; rs1200334; rs12587376; rs1431054; rs17103668; rs2093272; rs2415259; rs4982271; rs55906313; rs56213784; rs58342373; rs7148066; rs72664885; rs72680641; rs77044152; rs799483; rs8011368	21	0.0289937	0.0132815	0.00296184	0.0550255	1.02942	1.00297	1.05657	0.0290355	0.310951	0.0517185	0.021842	0.00890817	0.0945289	0.0286546	-0.00588113	0.00448753	0.205632	0.0263541	0.0192118	-0.011301	0.0640092	0.170135	0.026924	0.0171704	-0.00673	0.060578	0.132556	0.0281019	0.0282372	-0.0272429	0.0834468	0.331523	16.4358	0.689247	14.7183	0.740328
15604_18_MAPK9_JNK2	MAPK9	GGE	Inverse variance weighted	rs3763131; rs6879043; rs745749	3	-0.115322	0.0529844	-0.219172	-0.011473	0.891079	0.803184	0.988593	0.0295153	0.31386	-0.207792	0.116647	-0.436421	0.0208366	0.325648	0.0115287	0.0129561	0.537074	-0.138141	0.0579899	-0.251801	-0.0244812	0.0172113	-0.146617	0.0635916	-0.271256	-0.0219772	0.147581	-0.133688	0.0937258	-0.317391	0.0500142	0.289872	1.54254	0.462425	0.750758	0.386236
5350_14_GPC6_GPC6	GPC6	GGE	Inverse variance weighted	rs1535692; rs55921800	2	-0.284786	0.133022	-0.545508	-0.0240631	0.752175	0.579547	0.976224	0.0322824	0.331609																								3.754e-07	0.999511
2979_8_CXCL5_E _78	CXCL5	GGE	Wald ratio	rs352045	1	0.15277	0.0713544	0.0129154	0.292625	1.16506	1.013	1.33994	0.0322737	0.331609
15462_28_CD8A_CD8A	CD8A	GGE	Inverse variance weighted	rs11547281; rs12990400; rs150349563; rs4488661; rs56003000; rs6737677; rs750442; rs7587003	8	-0.0570654	0.0265752	-0.109153	-0.00497798	0.944532	0.896593	0.995034	0.0317681	0.331609	-0.0138077	0.0419922	-0.0961124	0.068497	0.753469	-0.0091938	0.00691019	0.231695	-0.0329063	0.0320443	-0.0957131	0.0299005	0.304468	-0.0376343	0.0309543	-0.0983047	0.023036	0.263465	-0.0666635	0.0566703	-0.177737	0.0444103	0.277909	6.22727	0.513478	4.45712	0.615067
10605_22_APMAP_APMAP	APMAP	GGE	Inverse variance weighted	rs12624459; rs1980822; rs41308619; rs6036977; rs6083648	5	0.126438	0.0589981	0.0108015	0.242074	1.13478	1.01086	1.27389	0.0321065	0.331609	-0.0527494	0.128862	-0.305319	0.199821	0.709757	0.0180371	0.011532	0.215751	0.0985843	0.06991	-0.0384392	0.235608	0.158492	0.0748269	0.0788071	-0.079635	0.229289	0.396135	0.0952902	0.105086	-0.110678	0.301259	0.415807	3.12862	0.536536	0.682238	0.877373
19237_17_DDT_D_dopachrome_decarboxylase	DDT	GGE	Wald ratio	rs4820571	1	0.257432	0.120015	0.0222026	0.492662	1.2936	1.02245	1.63667	0.031953	0.331609
15530_33_EPHB4_EphB4	EPHB4	GGE	Inverse variance weighted	rs4729621; rs6955197	2	-0.263425	0.123411	-0.505311	-0.0215391	0.768415	0.603318	0.978691	0.0327993	0.332396																								0.185074	0.667048
15475_4_PLTP_PLTP	PLTP	GGE	Inverse variance weighted	rs112180569; rs13044870; rs1535044; rs2868364; rs435306; rs45521633; rs6017734; rs6032209; rs6032360; rs6073591; rs6074012; rs79077570	12	-0.0349067	0.016344	-0.0669411	-0.0028724	0.965695	0.93525	0.997132	0.0327001	0.332396	-0.0387019	0.0237832	-0.085317	0.00791315	0.134736	0.00101426	0.0046174	0.830555	-0.0380099	0.0193447	-0.0759255	-9.41781e-05	0.0494295	-0.0388853	0.018961	-0.0760489	-0.00172161	0.0648865	-0.0388853	0.0323643	-0.102319	0.0245488	0.254793	6.59854	0.830601	6.55029	0.767108
10534_40_PARP1_PARP	PARP1	GGE	Wald ratio	rs1433574	1	0.440656	0.207466	0.0340232	0.847289	1.55373	1.03461	2.33331	0.0336706	0.333435
16079_2_TEC_TEC	TEC	GGE	Inverse variance weighted	rs2661524; rs2661535; rs34417820; rs73244487; rs73244497; rs75677507	6	0.128669	0.0607817	0.00953737	0.247802	1.13731	1.00958	1.28121	0.0342673	0.333435	-0.0479085	0.170565	-0.382216	0.286399	0.792731	0.0164552	0.0148969	0.331303	0.0458157	0.0751448	-0.101468	0.193099	0.542062	0.0415211	0.0874385	-0.129858	0.212901	0.654904	0.043789	0.116932	-0.185398	0.272976	0.723403	5.77441	0.328793	4.4247	0.35157
3727_35_PYY_PYY	PYY	GGE	Inverse variance weighted	rs2631308; rs55676793	2	0.243522	0.114358	0.0193804	0.467663	1.27573	1.01957	1.59626	0.0332152	0.333435																								0.00104626	0.974196
6404_20_C1QL1_C1QRF	C1QL1	GGE	Inverse variance weighted	rs1731902; rs2285427; rs3180912; rs36135500; rs4792963; rs7225162; rs77420430; rs77558624; rs8327; rs9900173	10	0.0766727	0.0362554	0.00561209	0.147733	1.07969	1.00563	1.1592	0.0344476	0.333435	-0.0253527	0.0591732	-0.141332	0.0906268	0.679627	0.0152774	0.00752518	0.0768365	0.0426839	0.0356972	-0.0272826	0.11265	0.231805	0.0498696	0.0354475	-0.0196074	0.119347	0.193049	0.0531677	0.0506082	-0.0460244	0.15236	0.320844	15.4459	0.0793949	10.1939	0.251678
19213_1_SPINK4_ISK4	SPINK4	GGE	Inverse variance weighted	rs10758227; rs1630171; rs62544431	3	-0.0916394	0.0431459	-0.176205	-0.00707353	0.912434	0.838446	0.992951	0.0336748	0.333435	-0.12575	0.0682816	-0.259582	0.00808147	0.316685	0.0069817	0.010832	0.635516	-0.0939972	0.0435734	-0.179401	-0.0085934	0.0309888	-0.0998228	0.046941	-0.191827	-0.00781837	0.167319	-0.0286672	0.0785042	-0.182535	0.125201	0.749988	0.419463	0.810802	0.00402526	0.949412
4430_44_COLEC11_Collectin_Kidney_1	COLEC11	GGE	Inverse variance weighted	rs11123617; rs11675030; rs11688856; rs12475114; rs12714354; rs13032633; rs13426642; rs1377662; rs1628059; rs2163263; rs6548084; rs6723236; rs7563957; rs7589552; rs79120927; rs9798096	16	-0.0658098	0.0310194	-0.126608	-0.00501169	0.936309	0.881079	0.995001	0.0338742	0.333435	0.00602213	0.0915954	-0.173505	0.185549	0.948509	-0.00681723	0.00817923	0.418567	-0.0541344	0.0437779	-0.139939	0.0316703	0.216247	0.0138033	0.0803215	-0.143627	0.171233	0.865852	-0.131265	0.0912326	-0.310081	0.0475512	0.170749	11.9054	0.686179	11.2107	0.669413
16621_77_APOA1BP_AIBP	XE	GGE	Inverse variance weighted	rs10796961; rs11264504	2	-0.0873144	0.041218	-0.168102	-0.00652719	0.916389	0.845268	0.993494	0.0341448	0.333435																								0.00704156	0.933125
8304_50_TNFRSF11B_OPG	TNFRSF11B	GGE	Inverse variance weighted	rs11991196; rs12674772; rs1485287; rs1493939; rs17683860; rs2102978; rs2465403; rs3103992; rs4077411; rs75978098; rs76379317; rs79366655	12	0.0802767	0.0381099	0.0055812	0.154972	1.08359	1.0056	1.16763	0.0351653	0.336073	0.0646884	0.108902	-0.14876	0.278137	0.565704	0.00157625	0.0103157	0.881594	0.0912387	0.0520895	-0.0108568	0.193334	0.079847	0.0952205	0.0579991	-0.0184577	0.208899	0.128892	0.125783	0.0819454	-0.0348299	0.286396	0.15304	9.57467	0.569002	9.55132	0.480698
10800_15_SERPINH1_Collagen_binding_protein	SERPINH1	GGE	Inverse variance weighted	rs514887; rs666566	2	-0.150995	0.0716581	-0.291445	-0.0105449	0.859852	0.747183	0.98951	0.035104	0.336073																								1.06399	0.302307
3803_10_CST5_CYTD	CST5	GGE	Inverse variance weighted	rs11697640; rs1331290; rs17879983; rs1884654; rs1884861; rs2424525; rs2746620; rs4815176; rs4815271; rs4815299; rs55684957; rs56194005; rs57132845; rs6076009; rs6076122; rs6076184; rs6076221; rs6076231; rs6106862; rs6114294; rs7261898; rs73343312; rs78764955	23	-0.0312349	0.014858	-0.0603565	-0.00211321	0.969248	0.941429	0.997889	0.0355334	0.337455	-0.0559977	0.0283212	-0.111507	-0.000488049	0.0612907	0.0048796	0.00475113	0.316087	-0.0263034	0.0208033	-0.0670778	0.014471	0.206091	-0.0319308	0.0208822	-0.07286	0.00899832	0.140494	-0.0192908	0.0380507	-0.0938701	0.0552885	0.617215	19.7959	0.595807	18.7411	0.601747
4991_12_GPC5_GPC5	GPC5	GGE	Inverse variance weighted	rs11069970; rs11616198; rs1535809; rs1772646; rs2989993; rs306674; rs319545; rs34235868; rs4771834; rs534212; rs73623431; rs77830790; rs77854072; rs78007303; rs9301771; rs9515797; rs9515956; rs9523351; rs9556131	19	-0.0324012	0.0155045	-0.06279	-0.0020124	0.968118	0.939141	0.99799	0.0366363	0.338549	-0.0060492	0.0232445	-0.0516085	0.0395101	0.797803	-0.00631861	0.00415251	0.146483	-0.0179598	0.0186581	-0.0545296	0.0186101	0.335763	-0.0169265	0.0182595	-0.052715	0.0188621	0.366193	-0.0118555	0.0462271	-0.102461	0.0787495	0.800502	14.8333	0.673378	12.5179	0.767811
9478_69_PRPSAP1_KPRA	PRPSAP1	GGE	Inverse variance weighted	rs11077822; rs447123	2	0.255165	0.122206	0.0156415	0.494689	1.29068	1.01576	1.63999	0.0367985	0.338549																								1.40672	0.235601
18930_28_SLIT2_SLIT2	SLIT2	GGE	Inverse variance weighted	rs111878678; rs13135681; rs1488834; rs593770; rs6447951; rs73240140	6	0.104882	0.0501776	0.00653381	0.20323	1.11058	1.00656	1.22535	0.0365986	0.338549	0.168618	0.240644	-0.303045	0.640281	0.52211	-0.00570736	0.0210752	0.799937	0.129419	0.0615879	0.0087072	0.250132	0.0356078	0.159169	0.0925482	-0.0222252	0.340564	0.14609	0.15694	0.0878748	-0.0152947	0.329174	0.134163	2.68595	0.748267	2.61261	0.624591
8345_27_GPX7_GPX7	GPX7	GGE	Inverse variance weighted	rs113078711; rs12085348; rs12407301; rs12737517; rs1288483; rs1679977; rs1770791; rs835034	8	0.0529333	0.0252648	0.00341431	0.102452	1.05436	1.00342	1.10788	0.0361585	0.338549	0.00604296	0.031415	-0.0555305	0.0676165	0.853807	0.0153169	0.00760796	0.0907426	0.0424599	0.0182876	0.00661608	0.0783036	0.0202449	0.0460049	0.0179156	0.0108903	0.0811195	0.0371233	0.0536902	0.0362561	-0.0173717	0.124752	0.182192	15.9224	0.025835	9.50283	0.147211
5337_64_CD86_B7_2	CD86	GGE	Wald ratio	rs2681406	1	-0.357647	0.171369	-0.69353	-0.0217644	0.69932	0.499809	0.978471	0.0368879	0.338549
6470_19_FBLN1_fibulin_1	FBLN1	GGE	Inverse variance weighted	rs1040402; rs136589; rs2350931	3	0.111774	0.0535873	0.00674304	0.216805	1.11826	1.00677	1.2421	0.0369938	0.338549	0.188797	0.132854	-0.0715974	0.449191	0.390374	-0.0103343	0.0163109	0.640472	0.117111	0.0551445	0.00902798	0.225195	0.033694	0.130146	0.0616193	0.00937271	0.25092	0.169067	0.0865128	0.0785344	-0.0674147	0.24044	0.385487	0.446672	0.799846	0.0452487	0.831547
11531_24_C10orf54_GI24	VSIR	GGE	Inverse variance weighted	rs10762476; rs11000080; rs111416836; rs12774175; rs1900496; rs4747192; rs7903968; rs9415035; rs9415039	9	0.0516891	0.0248129	0.00305582	0.100322	1.05305	1.00306	1.10553	0.0372372	0.338723	0.0131183	0.0498135	-0.0845162	0.110753	0.799866	0.00751942	0.00842066	0.401527	0.0380037	0.0298649	-0.0205314	0.0965389	0.203187	0.0352132	0.0325806	-0.0286447	0.0990711	0.311286	0.0670717	0.0427864	-0.0167897	0.150933	0.155612	5.14528	0.741942	4.34788	0.738949
4328_2_BOC_BOC	BOC	GGE	Inverse variance weighted	rs10934226; rs11713978; rs117186346; rs140459074; rs2245698; rs2399488; rs2700224; rs4682481; rs76089515; rs9843707	10	-0.0664353	0.0320369	-0.129228	-0.00364307	0.935723	0.878774	0.996364	0.0381058	0.344549	-0.0663242	0.0527096	-0.169635	0.0369866	0.243766	-1.69508e-05	0.00638525	0.997947	-0.0748121	0.0394028	-0.152042	0.00241741	0.0576107	-0.0730687	0.0420563	-0.155499	0.00936175	0.116326	-0.0872718	0.0621725	-0.20913	0.0345864	0.193958	6.66529	0.671921	6.66529	0.573138
3168_8_ADAMTS5_ADAMTS_5	ADAMTS5	GGE	Inverse variance weighted	rs1039144; rs2226775; rs222954; rs2830522; rs2830557; rs2830580; rs59317497; rs7276657; rs77027926	9	0.0445599	0.0216085	0.00220721	0.0869126	1.04557	1.00221	1.0908	0.0391939	0.348134	0.00319294	0.0294444	-0.0545181	0.060904	0.91669	0.0122118	0.00597458	0.0802435	0.0391526	0.0229534	-0.00583609	0.0841413	0.0880561	0.0381663	0.0239677	-0.00881034	0.0851429	0.149958	0.111333	0.0702565	-0.0263695	0.249036	0.151701	8.16723	0.417307	3.98949	0.780987
9416_77_CPM_CBPM	CPM	GGE	Inverse variance weighted	rs10450797; rs10878881; rs112765453; rs1908671	4	-0.12374	0.059885	-0.241114	-0.00636509	0.88361	0.785752	0.993655	0.0388012	0.348134	-0.320948	0.316439	-0.941168	0.299272	0.417204	0.02102	0.0331048	0.59041	-0.12983	0.0773688	-0.281473	0.0218124	0.093333	-0.168218	0.110218	-0.384246	0.0478104	0.224383	-0.120602	0.124181	-0.363997	0.122792	0.403092	2.45882	0.482779	2.04632	0.359457
12411_60_MAX_MAX	MAX	GGE	Inverse variance weighted	rs10129544; rs112306494; rs1499520; rs1547087; rs6573568; rs8181938; rs8943; rs945015	8	0.083276	0.0403432	0.00420329	0.162349	1.08684	1.00421	1.17627	0.0389999	0.348134	0.0924518	0.0935639	-0.0909335	0.275837	0.361254	-0.000979977	0.00901605	0.91699	0.104516	0.0502703	0.00598572	0.203045	0.0376108	0.105236	0.0506958	0.00587193	0.204599	0.0765554	0.104047	0.0810463	-0.0548042	0.262897	0.240073	4.09724	0.768512	4.08542	0.665117
19129_15_MTHFSD_MTHFSD	MTHFSD	GGE	Inverse variance weighted	rs11117198; rs12149377; rs12711458; rs2353693; rs34068634; rs4445918; rs6540297; rs78159318; rs78307313; rs972853	10	0.0745663	0.0362315	0.0035526	0.14558	1.07742	1.00356	1.15671	0.0395851	0.349552	0.045784	0.0638789	-0.0794186	0.170987	0.49393	0.00468871	0.00840023	0.592005	0.0593094	0.0389611	-0.0170543	0.135673	0.127941	0.0555388	0.0391967	-0.0212868	0.132364	0.190177	0.0894556	0.0708864	-0.0494818	0.228393	0.238686	13.2185	0.152967	12.723	0.121742
5346_24_CPNE1_CPNE1	CPNE1	GGE	Inverse variance weighted	rs3764732; rs591590; rs6060133; rs6060488; rs6065130; rs6088831	6	0.0365269	0.0177809	0.00167629	0.0713776	1.0372	1.00168	1.07399	0.0399491	0.350716	0.0282024	0.0300665	-0.030728	0.0871328	0.401351	0.00327808	0.00899263	0.733916	0.037073	0.0176245	0.00252898	0.071617	0.0354228	0.0387782	0.0176452	0.00419361	0.0733629	0.0793271	0.0131529	0.034433	-0.0543358	0.0806417	0.718168	6.45891	0.264089	6.25124	0.181154
7156_2_FUT10_FUT10	FUT10	GGE	Inverse variance weighted	rs10090022; rs10105155; rs10954845; rs111887990; rs113216413; rs13265457; rs16881473; rs16882259; rs17646936; rs2439318; rs2466085; rs2466094; rs2919389; rs4422736; rs4483152; rs62500220; rs62511564; rs6468162; rs7832182; rs79238579; rs80083888	21	-0.0345165	0.0168909	-0.0676226	-0.00141038	0.966072	0.934613	0.998591	0.041003	0.351787	-0.0261786	0.0351375	-0.0950481	0.0426909	0.465369	-0.00183397	0.00672755	0.788097	-0.0291719	0.0201642	-0.0686937	0.0103499	0.147976	-0.0284089	0.0196291	-0.0668821	0.0100642	0.163311	-0.0495435	0.0296903	-0.107736	0.00864953	0.110762	25.4923	0.183243	25.3929	0.14801
3348_49_BMP1_BMP_1	BMP1	GGE	Wald ratio	rs6997244	1	-0.36292	0.177467	-0.710756	-0.0150845	0.695642	0.491272	0.985029	0.040855	0.351787
5134_52_HAVCR2_TIMD3	HAVCR2	GGE	Inverse variance weighted	rs10063413; rs11134934; rs113362262; rs113636560; rs11737985; rs1186998; rs1368319; rs1432682; rs1968434; rs2221267; rs2436384; rs246876; rs280457; rs30118; rs3095714; rs34278891; rs35279110; rs4704860; rs59455000; rs6863243; rs727588; rs73302651; rs74767103; rs7737496	24	-0.0318177	0.015549	-0.0622938	-0.00134164	0.968683	0.939607	0.998659	0.0407284	0.351787	-0.0496442	0.0277969	-0.104126	0.00483776	0.087898	0.00328925	0.00423443	0.445556	-0.0438087	0.0217729	-0.0864836	-0.00113372	0.0442125	-0.0471966	0.0195729	-0.0855594	-0.00883374	0.0242802	-0.0290153	0.0369251	-0.101388	0.0433578	0.440012	23.4756	0.433304	22.8489	0.410303
13125_45_VTN_Vitronectin	VTN	GGE	Inverse variance weighted	rs113663563; rs11655019; rs117171019; rs12602424; rs12709502; rs12943420; rs12944039; rs1460026; rs16964137; rs16964949; rs1844754; rs1870984; rs28944192; rs35106758; rs57544712; rs7207976; rs7503869; rs8075200	18	0.0240685	0.0117472	0.00104394	0.0470931	1.02436	1.00104	1.04822	0.0404752	0.351787	0.0051424	0.0233216	-0.0405679	0.0508527	0.828271	0.00531528	0.00565814	0.361489	0.0120174	0.0162677	-0.0198673	0.0439021	0.460073	0.0162877	0.0167588	-0.0165596	0.049135	0.344733	0.0203811	0.0247854	-0.0281982	0.0689605	0.422287	16.4851	0.489741	15.6027	0.48102
5644_60_R SE4_R S4	R SE4	GGE	Inverse variance weighted	rs11624594; rs1713455; rs67172183; rs8018673	4	-0.160472	0.0787612	-0.314844	-0.00610051	0.851741	0.729903	0.993918	0.0416044	0.35493	-0.250518	0.701949	-1.62634	1.1253	0.755312	0.00709126	0.0549305	0.909094	-0.160518	0.0952279	-0.347164	0.0261289	0.0918696	-0.0973513	0.125865	-0.344047	0.149344	0.495607	-0.241239	0.136178	-0.508148	0.0256706	0.174604	1.25782	0.739173	1.24115	0.537634
5656_53_ENDOU_PP11	ENDOU	GGE	Inverse variance weighted	rs11168215; rs12818212	2	-0.242925	0.119583	-0.477308	-0.00854153	0.78433	0.620451	0.991495	0.0422117	0.35627																								0.811365	0.367717
19273_3_GSR_Glutathione_reductase	GSR	GGE	Inverse variance weighted	rs10102966; rs111411698; rs12544339; rs146685000	4	0.117119	0.0576597	0.00410617	0.230132	1.12425	1.00411	1.25877	0.0422333	0.35627	0.174856	0.112952	-0.0465289	0.396241	0.261696	-0.00931672	0.0156727	0.612498	0.148464	0.0656987	0.0196943	0.277233	0.0238357	0.148795	0.0762132	-0.000582665	0.298173	0.145938	0.143249	0.0893714	-0.0319187	0.318417	0.207295	0.678576	0.878231	0.325198	0.849932
19130_81_SERPINB8_SPB8	SERPINB8	GGE	Inverse variance weighted	rs28532272; rs7241187; rs77473067; rs8088536	4	-0.164316	0.0812765	-0.323617	-0.00501374	0.848474	0.723527	0.994999	0.0432087	0.362473	0.0524957	0.343391	-0.620551	0.725543	0.892528	-0.0155578	0.0239408	0.582461	-0.132883	0.0935008	-0.316145	0.0503781	0.155258	-0.107084	0.131538	-0.364899	0.150731	0.475208	-0.104214	0.128869	-0.356797	0.14837	0.477882	1.20298	0.752289	0.780681	0.676826
5834_18_IL9_IL_9	IL9	GGE	Wald ratio	rs1799962	1	0.397727	0.197383	0.0108566	0.784597	1.48844	1.01092	2.19152	0.0439044	0.366274
11212_7_TXNDC5_TXND5	TXNDC5	GGE	Inverse variance weighted	rs1043784; rs12524921; rs149795; rs198354; rs4143048; rs443861; rs9328440; rs9505276	8	0.0965239	0.0481178	0.00221314	0.190835	1.10134	1.00222	1.21026	0.0448569	0.366788	0.114616	0.116281	-0.113295	0.342526	0.362354	-0.00176352	0.0103187	0.869916	0.100674	0.060192	-0.0173028	0.21865	0.0944177	0.100093	0.0666383	-0.0305179	0.230704	0.176785	0.0749585	0.0860451	-0.0936898	0.243607	0.412548	4.96792	0.663878	4.93871	0.551697
15395_15_GSTM1_GST_M1_1	GSTM1	GGE	Inverse variance weighted	rs11102102; rs112117858; rs113651625; rs116631550; rs12142249; rs1277207; rs1298416; rs1690738; rs17563390; rs1779458; rs2234696; rs2296696; rs2360635; rs2640497; rs3120625; rs333951; rs333970; rs3738756; rs4839026; rs488028; rs4971327; rs650985; rs6701118; rs74113954; rs74647482	25	0.0329304	0.0164222	0.000742902	0.065118	1.03348	1.00074	1.06728	0.0449377	0.366788	0.00732285	0.022196	-0.0361814	0.0508271	0.744449	0.00660919	0.00400686	0.112644	0.0227014	0.0191866	-0.0149044	0.0603072	0.236734	0.0135863	0.0166584	-0.0190642	0.0462368	0.422761	0.115262	0.0551467	0.00717449	0.22335	0.0473795	35.0516	0.0676394	31.3438	0.114578
10015_119_KC B2_KCAB2	KC B2	GGE	Inverse variance weighted	rs520969; rs806109	2	-0.228086	0.113688	-0.450914	-0.00525772	0.796056	0.637046	0.994756	0.0448299	0.366788																								0.460995	0.497159
8925_25_RRM2B_RIR2B	RRM2B	GGE	Inverse variance weighted	rs1037699; rs2925781; rs6468837; rs7841643	4	-0.101376	0.0503866	-0.200133	-0.00261816	0.903593	0.818621	0.997385	0.044224	0.366788	-0.0550716	0.0798302	-0.211539	0.101396	0.561577	-0.00683039	0.00913387	0.532548	-0.0935807	0.0561265	-0.203589	0.0164271	0.0954509	-0.0924458	0.0613247	-0.212642	0.0277506	0.228796	-0.102057	0.0845465	-0.267768	0.063654	0.313884	2.08098	0.555769	1.52177	0.467254
11510_31_APOL1_Apo_L1	APOL1	GGE	Inverse variance weighted	rs132667; rs33999668; rs3830104; rs56953345; rs9610482	5	-0.152374	0.0761714	-0.30167	-0.00307793	0.858667	0.739582	0.996927	0.0454562	0.369026	-0.117009	0.227692	-0.563285	0.329266	0.642782	-0.00285142	0.0173009	0.879571	-0.208255	0.0945032	-0.393481	-0.0230286	0.0275468	-0.252023	0.149302	-0.544654	0.0406082	0.166681	-0.247455	0.149075	-0.539642	0.0447319	0.172265	2.45964	0.651876	2.43248	0.487617
9384_17_CAMP_Cathelicidin_peptide	CAMP	GGE	Wald ratio	rs11130163	1	0.402916	0.203185	0.00467355	0.801159	1.49618	1.00468	2.22812	0.0473673	0.382484
4332_6_CLEC1B_CLC1B	CLEC1B	GGE	Inverse variance weighted	rs144371859; rs3818343; rs4764107; rs659928	4	-0.0985988	0.0501703	-0.196932	-0.000265085	0.906106	0.821246	0.999735	0.0493814	0.390398	-0.119135	0.138211	-0.390028	0.151758	0.479545	0.00273353	0.0171423	0.887954	-0.104133	0.0572699	-0.216382	0.00811594	0.0690204	-0.10452	0.0637202	-0.229411	0.0203719	0.199479	-0.107219	0.0788348	-0.261735	0.0472971	0.266997	0.305132	0.95906	0.279704	0.869487
4158_54_PLAU_uPA	PLAU	GGE	Inverse variance weighted	rs2140409; rs41280378	2	-0.179301	0.091041	-0.357742	-0.000861113	0.835854	0.699254	0.999139	0.0489005	0.390398																								0.0516651	0.820191
9793_145_IGDCC4_IGDC4	IGDCC4	GGE	Inverse variance weighted	rs10851748; rs17810074; rs502236; rs7166363; rs76910167	5	-0.0763115	0.0388206	-0.1524	-0.000223043	0.926528	0.858645	0.999777	0.049328	0.390398	-0.15241	0.0933379	-0.335353	0.0305319	0.200998	0.0125505	0.013999	0.436036	-0.0966505	0.0456688	-0.186161	-0.00713963	0.0343163	-0.0953736	0.0498785	-0.193136	0.00238827	0.128432	-0.096724	0.0565929	-0.207646	0.014198	0.162608	3.33199	0.503879	2.52823	0.470211
4160_49_MMP2_MMP_2	MMP2	GGE	Inverse variance weighted	rs171498; rs243866	2	-0.170781	0.0867239	-0.34076	-0.000802485	0.843006	0.71123	0.999198	0.048924	0.390398																								0.405273	0.524378
8916_32_STIM1_STIM1	STIM1	GGE	Wald ratio	rs1869085	1	-0.207074	0.105758	-0.41436	0.000212366	0.81296	0.660763	1.00021	0.050231	0.393008
13130_150_HK2_HXK2	HK2	GGE	Inverse variance weighted	rs12612882; rs3100578	2	-0.251422	0.128547	-0.503374	0.000529095	0.777694	0.604488	1.00053	0.0504788	0.393008																								0.0642752	0.799862
13666_222_CA10_Carbonic_Anhydrase_X	CA10	GGE	Inverse variance weighted	rs16950591; rs16951016; rs2073865; rs2078818; rs2938140; rs62059257; rs62061833; rs7214398; rs76108620; rs967823	10	-0.0669479	0.034231	-0.134041	0.000144854	0.935244	0.874554	1.00014	0.0504925	0.393008	-0.0527363	0.0832894	-0.215983	0.110511	0.544294	-0.00155215	0.00829279	0.856189	-0.0504138	0.044102	-0.136854	0.0360261	0.252989	-0.0441552	0.0500202	-0.142195	0.0538844	0.400337	-0.0473957	0.0672484	-0.179202	0.0844111	0.498774	4.60133	0.867586	4.56629	0.802765
4563_61_PLCG1_PLCG1	PLCG1	GGE	Inverse variance weighted	rs74974231; rs753381	2	0.226193	0.116211	-0.00157955	0.453966	1.25382	0.998422	1.57454	0.0516058	0.397575																								0.0343266	0.853014
7935_26_LARGE_LARGE	LARGE1	GGE	Inverse variance weighted	rs11703032; rs130520; rs13054775; rs13056358; rs239336; rs3210587; rs739026	7	0.115458	0.0593018	-0.000773497	0.231689	1.12239	0.999227	1.26073	0.0515399	0.397575	0.0769973	0.198535	-0.312132	0.466127	0.714106	0.00303382	0.014806	0.845727	0.0774179	0.0725681	-0.0648156	0.219651	0.286048	0.0563863	0.0825082	-0.10533	0.218102	0.519856	0.0563863	0.122702	-0.184109	0.296882	0.662026	6.28887	0.391621	6.2365	0.283882
7628_40_CRELD1_CREL1	CRELD1	GGE	Inverse variance weighted	rs1144911; rs11715897; rs125701; rs13089470; rs13098736; rs1703127; rs190685137; rs2009525; rs2245077; rs2276796; rs2324707; rs2578476; rs2596921; rs2648580; rs2648593; rs2664076; rs28683610; rs35345727; rs35463813; rs3774081; rs382530; rs386011; rs3930151; rs4684683; rs488751; rs58790568; rs62245572; rs6798029; rs6807064; rs696320; rs75302650; rs7635645; rs7644022; rs78443552; rs813591; rs971930	36	0.0360985	0.0185952	-0.000347956	0.072545	1.03676	0.999652	1.07524	0.0522234	0.399435	0.0714307	0.0398852	-0.00674434	0.149606	0.0822153	-0.00469407	0.00468789	0.323746	0.0460521	0.0251337	-0.00321003	0.0953142	0.0669094	0.0440373	0.0287952	-0.0124014	0.100476	0.135172	0.0506304	0.0395288	-0.026846	0.128107	0.208669	38.3678	0.319366	37.2688	0.321075
5509_7_EGF_EGF	EGF	GGE	Inverse variance weighted	rs17041284; rs4698801	2	-0.146792	0.0756646	-0.295094	0.00151113	0.863474	0.744461	1.00151	0.0523762	0.399435																								0.0243981	0.875876
10959_125_BET1L_BET1L	BET1L	GGE	Wald ratio	rs4758635	1	-0.260783	0.134981	-0.525346	0.00377952	0.770448	0.591351	1.00379	0.0533596	0.403688
15562_24_GUSB_BGLR	GUSB	GGE	Inverse variance weighted	rs1864645; rs34356500	2	-0.118809	0.0615236	-0.239395	0.00177702	0.887977	0.787104	1.00178	0.0534687	0.403688																								0.515676	0.472692
4801_13_LPO_PERL	LPO	GGE	Inverse variance weighted	rs1057065; rs12936976; rs2526377; rs2585842; rs2685503; rs62083705; rs73329659; rs79397554; rs8178409	9	0.0617258	0.0320063	-0.00100664	0.124458	1.06367	0.998994	1.13253	0.0537869	0.404071	0.0744112	0.0713449	-0.0654247	0.214247	0.331633	-0.00230229	0.011372	0.845322	0.0511289	0.0335048	-0.0145406	0.116798	0.127006	0.0479956	0.0350077	-0.0206195	0.116611	0.2076	0.0479956	0.0505972	-0.0511749	0.147166	0.370603	12.0218	0.150235	11.9518	0.102155
9459_7_FAS_Fas__soluble	FAS	GGE	Inverse variance weighted	rs1332326; rs17382301; rs1968028; rs7067933; rs7072348; rs7092725; rs71477200; rs7911226; rs9421696; rs9658776	10	0.0556746	0.0289759	-0.00111821	0.112467	1.05725	0.998882	1.11904	0.0546801	0.408748	0.0455787	0.0551459	-0.0625073	0.153665	0.432472	0.00150728	0.00689058	0.832327	0.0664679	0.0365902	-0.00524878	0.138185	0.0692857	0.0612704	0.0376739	-0.0125705	0.135111	0.138322	0.064983	0.0692966	-0.0708383	0.200804	0.372853	8.73096	0.46247	8.67905	0.37009
11378_37_SYK_KSYK	SYK	GGE	Inverse variance weighted	rs10821515; rs1864199; rs72729008; rs7867867; rs94626	5	0.13055	0.0680939	-0.00291376	0.264014	1.13946	0.99709	1.30215	0.0552113	0.409191	0.0500056	0.225537	-0.392047	0.492058	0.838768	0.00632553	0.0166578	0.72943	0.0870883	0.0832721	-0.076125	0.250302	0.29564	0.0829407	0.101275	-0.115558	0.281439	0.458792	0.0829407	0.113706	-0.139924	0.305805	0.506157	3.98519	0.408014	3.80242	0.283605
5456_59_CNDP1_CNDP1	CNDP1	GGE	Inverse variance weighted	rs12605820; rs12969580; rs1469295; rs17055332; rs17806420; rs1788575; rs2850488; rs34028177; rs9319903	9	0.0677069	0.0353255	-0.00153107	0.136945	1.07005	0.99847	1.14676	0.0552814	0.409191	0.0482104	0.0667995	-0.0827165	0.179137	0.493864	0.00247433	0.00719521	0.741031	0.0835006	0.0431015	-0.000978213	0.167979	0.0527081	0.107952	0.0599119	-0.00947506	0.22538	0.109244	0.10426	0.0629007	-0.0190259	0.227545	0.136002	2.22485	0.973331	2.1066	0.953706
18896_23_HS6ST3_H6ST3	HS6ST3	GGE	Inverse variance weighted	rs1107220; rs1330557; rs9513142; rs9562057	4	-0.134496	0.0706386	-0.272948	0.00395534	0.874156	0.761132	1.00396	0.0569094	0.419186	-0.484023	0.278956	-1.03078	0.0627309	0.224855	0.0330449	0.0255134	0.324606	-0.14051	0.0856616	-0.308406	0.0273871	0.100945	-0.221914	0.124036	-0.465024	0.0211954	0.17154	-0.0489895	0.130856	-0.305468	0.207489	0.733021	2.08713	0.554521	0.409601	0.81481
18895_54_GSTM4_GSTM4	GSTM4	GGE	Inverse variance weighted	rs11102102; rs113651625; rs116631550; rs12411052; rs1277207; rs138509427; rs1571858; rs17034539; rs2640497; rs3120625; rs333951; rs3738756; rs4839416; rs493972; rs518076; rs598158; rs61784860; rs6692709; rs7365459; rs7544426; rs913179	21	0.0331768	0.0174542	-0.00103333	0.067387	1.03373	0.998967	1.06971	0.0573285	0.420224	0.0135503	0.0302892	-0.0458167	0.0729172	0.659672	0.00431618	0.00541866	0.435559	0.0128731	0.0201254	-0.0265726	0.0523189	0.522402	0.0202038	0.0194897	-0.0179961	0.0584036	0.312277	0.0135304	0.0375072	-0.0599837	0.0870445	0.722076	29.3643	0.0808308	28.4154	0.0757545
5487_7_SLAMF7_SLAF7	SLAMF7	GGE	Inverse variance weighted	rs10908777; rs11583589; rs1934084; rs35903802; rs3813620; rs3892376; rs4503368; rs512645; rs540254; rs6427625; rs66994511; rs74125007; rs7513594; rs7522135; rs7527651; rs905595	16	-0.0329916	0.0174393	-0.0671726	0.00118942	0.967547	0.935034	1.00119	0.0585181	0.426871	-0.104509	0.0284793	-0.160328	-0.0486891	0.0025247	0.0161042	0.00543244	0.0102485	-0.0457048	0.0205469	-0.0859767	-0.00543297	0.0261203	-0.0464757	0.0182348	-0.0822159	-0.0107356	0.0222532	-0.0307707	0.0311125	-0.0917511	0.0302098	0.338342	19.9158	0.175185	11.1279	0.675961
3323_37_LRP8_LRP8	LRP8	GGE	Inverse variance weighted	rs1288523; rs1342970; rs7546246	3	0.0800435	0.0424417	-0.00314224	0.163229	1.08333	0.996863	1.17731	0.0592999	0.430494	0.140052	0.16431	-0.181996	0.4621	0.550633	-0.00851144	0.0225145	0.769902	0.0859689	0.045176	-0.00257605	0.174514	0.0570435	0.0869038	0.051412	-0.0138638	0.187671	0.233029	0.0855744	0.0589329	-0.0299341	0.201083	0.283618	0.196029	0.906636	0.053112	0.817734
8099_42_SPON2_SPON2	SPON2	GGE	Inverse variance weighted	rs13103860; rs34163945; rs60298204; rs873785; rs900024; rs963598	6	-0.0684317	0.0364157	-0.139806	0.00294306	0.933857	0.869527	1.00295	0.0602197	0.43508	-0.0207463	0.0719925	-0.161852	0.120359	0.78753	-0.00964585	0.0123769	0.479313	-0.0474038	0.0322161	-0.110547	0.0157397	0.141174	-0.0342444	0.0330288	-0.0989809	0.030492	0.347343	-0.113431	0.0799996	-0.27023	0.0433687	0.215423	8.25477	0.142743	7.16657	0.127343
17333_20_ACADM_ACADM	ACADM	GGE	Inverse variance weighted	rs11161468; rs11162078; rs486115	3	0.0868765	0.0463807	-0.0040297	0.177783	1.09076	0.995978	1.19457	0.0610522	0.438995	0.164318	0.0786968	0.0100718	0.318563	0.284347	-0.0131811	0.0112618	0.450113	0.0994236	0.044489	0.012225	0.186622	0.0254313	0.101901	0.044266	0.0151394	0.188662	0.147944	0.0889942	0.0785839	-0.0650304	0.243019	0.374934	2.41559	0.298855	1.01928	0.31269
12656_1_KLC1_KLC1	KLC1	GGE	Wald ratio	rs12884809	1	-0.206126	0.111	-0.423686	0.0114331	0.81373	0.654629	1.0115	0.0633114	0.453081
9212_22_CTSF_CATF	CTSF	GGE	Inverse variance weighted	rs12799746; rs146249445; rs1791679; rs3132851; rs509206	5	0.0823607	0.044446	-0.00475351	0.169475	1.08585	0.995258	1.18468	0.0638752	0.453257	0.114321	0.123685	-0.1281	0.356743	0.423503	-0.00395187	0.0139522	0.795412	0.092066	0.0488805	-0.00373976	0.187872	0.0596338	0.0957168	0.0516523	-0.00552179	0.196955	0.137495	0.102772	0.0787336	-0.0515454	0.25709	0.261804	4.25451	0.372657	4.14369	0.24636
3799_11_CA3_Carbonic_anhydrase_III	CA3	GGE	Inverse variance weighted	rs113632260; rs117134244; rs1252218; rs1427070; rs143878356; rs2072696; rs2466765; rs62509935; rs7008624; rs7829817; rs7837606	11	0.0616708	0.0332884	-0.00357438	0.126916	1.06361	0.996432	1.13532	0.0639363	0.453257	0.102924	0.0643879	-0.0232759	0.229125	0.144395	-0.00647356	0.00857751	0.469708	0.0409285	0.0431711	-0.0436868	0.125544	0.343102	0.00861631	0.055327	-0.0998247	0.117057	0.879341	0.0379152	0.0644713	-0.0884485	0.164279	0.569511	11.358	0.330318	10.6819	0.298143
7841_84_ESAM_ESAM	ESAM	GGE	Inverse variance weighted	rs10128573; rs11219769; rs11219817; rs12280649; rs3824919; rs4348920; rs4936962; rs562303; rs61904769; rs7123574; rs7123681	11	0.0686843	0.0372103	-0.00424799	0.141616	1.0711	0.995761	1.15213	0.0649157	0.455919	0.108349	0.0708934	-0.0306018	0.2473	0.160779	-0.00451446	0.00679031	0.522822	0.0981529	0.0447346	0.010473	0.185833	0.0282272	0.0947467	0.0452054	0.00614413	0.183349	0.0625048	0.0605733	0.0839578	-0.103984	0.225131	0.487145	10.8869	0.366396	10.3773	0.320815
15427_35_LOXL3_LOXL3	LOXL3	GGE	Wald ratio	rs17010021	1	-0.21124	0.114431	-0.435525	0.0130457	0.80958	0.646925	1.01313	0.0648928	0.455919
9005_16_PLX 1_PLXA1	PLX 1	GGE	Inverse variance weighted	rs10755080; rs12695485; rs4679138; rs6785682; rs777220	5	-0.0619391	0.0336031	-0.127801	0.00392303	0.93994	0.880028	1.00393	0.0652919	0.456439	-0.0930889	0.0781278	-0.246219	0.0600416	0.31913	0.00576594	0.0126839	0.680283	-0.0685286	0.0361811	-0.139444	0.00238631	0.058219	-0.0687904	0.0383614	-0.143979	0.00639784	0.147397	-0.0716548	0.0541987	-0.177884	0.0345747	0.256677	4.0667	0.397054	3.80463	0.283348
3605_77_MASP1_MASP3	MASP1	GGE	Inverse variance weighted	rs1521595; rs3733001; rs698082	3	0.157351	0.0857407	-0.0107004	0.325403	1.17041	0.989357	1.38459	0.0664759	0.462575	0.527837	0.466647	-0.386791	1.44247	0.460878	-0.0252735	0.0312913	0.567476	0.183774	0.0949878	-0.0024019	0.36995	0.0530255	0.205958	0.11382	-0.0171287	0.429045	0.212088	0.184718	0.135683	-0.0812202	0.450656	0.306474	1.26044	0.532476	0.608086	0.435509
3313_21_FCN2_FCN2	FCN2	GGE	Inverse variance weighted	rs11103606; rs12001599; rs12375568; rs2031825; rs2769628; rs2989725; rs3124310; rs3124953; rs4841946; rs56032542; rs648988; rs7032741; rs731533; rs73664008; rs77365615; rs79779614	16	-0.0373507	0.0204414	-0.0774159	0.00271451	0.963338	0.925505	1.00272	0.0676689	0.467827	-0.00361043	0.0277245	-0.0579505	0.0507296	0.898241	-0.00764935	0.00451752	0.112528	-0.0310041	0.0228077	-0.0757071	0.0136989	0.174028	-0.0288957	0.0209596	-0.0699765	0.0121852	0.188221	-0.0272034	0.0523793	-0.129867	0.0754599	0.611092	19.1864	0.205412	15.925	0.317976
7251_64_C1QTNF3_C1QT3	C1QTNF3	GGE	Wald ratio	rs840390	1	0.135366	0.0741327	-0.00993383	0.280666	1.14496	0.990115	1.32401	0.0678504	0.467827
5810_25_TDGF1_Cripto	TDGF1	GGE	Inverse variance weighted	rs114035742; rs115815159; rs115876504; rs11716779; rs1566419; rs2276855; rs2305640; rs3092960; rs58498208; rs58552652; rs61277784; rs62247795; rs62260713; rs6441921; rs6441995; rs6768156; rs73075544; rs75134295; rs7625017; rs7632776; rs7636089; rs78426777; rs893562; rs939408; rs9848415	25	0.0146165	0.00802999	-0.00112226	0.0303553	1.01472	0.998878	1.03082	0.0687222	0.470468	-0.000996459	0.0133867	-0.0272345	0.0252416	0.941307	0.0076056	0.00528013	0.163224	0.00838782	0.0085539	-0.00837783	0.0251535	0.326798	0.00500007	0.0090812	-0.0127991	0.0227992	0.587	0.0333651	0.0207715	-0.0073471	0.0740773	0.121289	36.8914	0.044864	33.8388	0.0675251
19523_215_PARK7_PARK7	PARK7	GGE	Inverse variance weighted	rs12134193; rs226251; rs228651	3	0.168882	0.092825	-0.0130549	0.350819	1.18398	0.98703	1.42023	0.0688566	0.470468	-0.278434	0.250474	-0.769364	0.212495	0.466377	0.0414072	0.0222829	0.314294	0.124127	0.0780336	-0.028819	0.277073	0.11168	0.10523	0.0814704	-0.0544523	0.264912	0.325619	0.137802	0.128479	-0.114017	0.389622	0.395717	3.59632	0.165604	0.143214	0.705106
11493_169_DYNLL2_DYL2	DYNLL2	GGE	Wald ratio	rs7225351	1	0.31898	0.175554	-0.0251048	0.663065	1.37572	0.975208	1.94073	0.0692177	0.470805
3343_1_ACY1_Aminoacylase_1	ACY1	GGE	Wald ratio	rs66524851	1	0.251684	0.139206	-0.021159	0.524527	1.28619	0.979063	1.68966	0.0706063	0.476958
17138_8_GSTA1_GST_A1_1	GSTA1	GGE	Inverse variance weighted	rs1000809; rs1028426; rs12196615; rs1884457; rs209502; rs2817112; rs34772125; rs4121198; rs4712001; rs4715307; rs71555507; rs72922905; rs9395784; rs9463826; rs9474314; rs9689412	16	0.0725048	0.0403474	-0.00657604	0.151586	1.0752	0.993446	1.16368	0.0723334	0.476958	-0.0247509	0.0804228	-0.18238	0.132878	0.762796	0.00958261	0.0069208	0.187843	0.0555157	0.0573779	-0.056945	0.167976	0.333272	0.0608229	0.0572698	-0.0514258	0.173072	0.305017	0.0888633	0.0960148	-0.0993257	0.277052	0.369348	17.1124	0.31219	15.0513	0.374658
8973_23_FCRL4_FCRL4	FCRL4	GGE	Inverse variance weighted	rs12745906; rs12758476; rs1321638; rs1572412; rs17675862; rs2779158; rs2795032; rs3754471; rs4661088; rs4971191; rs56303495; rs6660373; rs6686423; rs6702965; rs6703869; rs7518134; rs75264609; rs77987554; rs78799512; rs927698	20	0.0274228	0.0151934	-0.00235624	0.0572018	1.0278	0.997647	1.05887	0.0710877	0.476958	0.0399044	0.026093	-0.0112378	0.0910466	0.143569	-0.00310356	0.00522674	0.560045	0.0396443	0.0186406	0.00310868	0.07618	0.0334393	0.04042	0.0182966	0.00455863	0.0762814	0.0396423	0.0499877	0.0367257	-0.0219946	0.12197	0.189405	21.7287	0.297966	21.3113	0.264001
11098_1_PDXK_PDXK	PDXK	GGE	Inverse variance weighted	rs4818855; rs73224990; rs743466	3	-0.102621	0.0570325	-0.214405	0.00916231	0.902469	0.807021	1.0092	0.0719634	0.476958	0.0517215	0.270462	-0.478385	0.581828	0.879709	-0.016467	0.0281395	0.662935	-0.0994746	0.067051	-0.230894	0.0319454	0.137924	-0.0953788	0.0663155	-0.225357	0.0345995	0.286958	-0.0816027	0.0856405	-0.249458	0.0862527	0.441229	1.48049	0.476998	1.10282	0.293647
3025_50_FGF2_bFGF	FGF2	GGE	Inverse variance weighted	rs114179985; rs11723769; rs12639743; rs12645874; rs13110096; rs1347188; rs1349683; rs1358235; rs143378241; rs1533236; rs17473132; rs2390522; rs2589850; rs308423; rs4833956; rs60318098; rs6839965; rs6844025; rs6855965; rs71606285; rs79472633	21	0.0310986	0.0172592	-0.00272953	0.0649267	1.03159	0.997274	1.06708	0.0715688	0.476958	0.0436632	0.0284664	-0.0121309	0.0994573	0.14155	-0.0030069	0.00536132	0.581454	0.0324574	0.0199762	-0.00669594	0.0716107	0.104204	0.0333968	0.0181884	-0.00225249	0.0690461	0.0812462	0.0513393	0.0320396	-0.0114583	0.114137	0.12475	27.0044	0.135139	26.5646	0.11521
5813_58_EPO_Epo	EPO	GGE	Wald ratio	rs221790	1	-0.247168	0.137468	-0.516606	0.0222703	0.78101	0.596542	1.02252	0.0721775	0.476958
3327_27_NTN4_NET4	NTN4	GGE	Inverse variance weighted	rs17288108; rs2540474; rs34519397; rs4762262; rs4762567; rs4762609; rs5020450	7	0.083371	0.0463112	-0.00739887	0.174141	1.08695	0.992628	1.19022	0.0718234	0.476958	0.15564	0.0863783	-0.0136612	0.324942	0.131445	-0.00984883	0.0099312	0.366877	0.0745963	0.0425292	-0.00876099	0.157954	0.0794304	0.093788	0.0447615	0.00605539	0.181521	0.0810045	0.0171831	0.0803526	-0.140308	0.174674	0.837748	10.5447	0.103509	8.81152	0.116822
4413_3_SLPI_SLPI	SLPI	GGE	Wald ratio	rs17424356	1	-0.213845	0.1196	-0.44826	0.0205709	0.807474	0.638738	1.02078	0.0737757	0.482263
18387_7_ST13_suppression_of_tumorigenicity_13	ST13	GGE	Wald ratio	rs5758150	1	0.317239	0.177427	-0.0305182	0.664995	1.37333	0.969943	1.94448	0.0737767	0.482263
2771_35_IGFBP1_IGFBP_1	IGFBP1	GGE	Inverse variance weighted	rs10241950; rs28658077; rs3828998	3	0.192701	0.108102	-0.0191795	0.404582	1.21252	0.981003	1.49868	0.0746546	0.485899	0.399783	4.4065	-8.23696	9.03652	0.9424	-0.0154244	0.328019	0.970086	0.246857	0.108771	0.0336663	0.460047	0.0232369	0.267894	0.120897	0.0309361	0.504853	0.157046	0.286347	0.140348	0.011265	0.561428	0.178133	2.8823	0.236656	2.87594	0.0899126
10815_2_HABP4_HABP4	HABP4	GGE	Inverse variance weighted	rs10819754; rs10989418; rs141725970; rs1599547; rs2120261; rs62560873	6	-0.102332	0.0575229	-0.215077	0.0104125	0.902729	0.806479	1.01047	0.0752423	0.487622	-0.0100673	0.203623	-0.409169	0.389034	0.962938	-0.00823106	0.0173903	0.660664	-0.0908846	0.0741382	-0.236195	0.0544263	0.220244	-0.0137886	0.084424	-0.17926	0.151682	0.876658	-0.220235	0.136054	-0.4869	0.0464302	0.166429	4.42061	0.490575	4.18616	0.381398
15376_134_CTSE_CATE	CTSE	GGE	Inverse variance weighted	rs11240496; rs6669481	2	-0.196269	0.110457	-0.412765	0.0202265	0.821791	0.661818	1.02043	0.0755874	0.487765																								1.17047	0.279304
6909_40_MGAT2_MGAT2	MGAT2	GGE	Inverse variance weighted	rs17121503; rs7519; rs79588525	3	-0.123478	0.0698423	-0.260369	0.0134132	0.883841	0.770767	1.0135	0.0770692	0.489013	0.113285	0.305363	-0.485226	0.711796	0.773843	-0.0261733	0.0326637	0.569943	-0.0909647	0.0661434	-0.220606	0.0386764	0.169049	-0.0895294	0.0674319	-0.221696	0.0426371	0.315544	-0.0935121	0.0955349	-0.280761	0.0937364	0.430886	2.63232	0.268163	1.60304	0.205472
12643_4_ARRB1_ARRB1	ARRB1	GGE	Wald ratio	rs504683	1	0.22848	0.129011	-0.0243824	0.481341	1.25669	0.975912	1.61824	0.0765598	0.489013
6425_87_MMP19_MMP19	MMP19	GGE	Wald ratio	rs10459247	1	0.253724	0.143347	-0.0272372	0.534685	1.28882	0.97313	1.70691	0.0767285	0.489013
3009_3_TGFBR3_TGF_b_R_III	TGFBR3	GGE	Inverse variance weighted	rs17513917; rs2046616; rs59178722; rs6677520	4	0.154	0.0871083	-0.0167328	0.324732	1.16649	0.983406	1.38366	0.0770763	0.489013	-0.262977	0.305088	-0.860949	0.334996	0.479549	0.0318792	0.0225988	0.293784	0.086842	0.0932695	-0.0959662	0.26965	0.351809	0.0511018	0.102475	-0.149749	0.251952	0.652277	0.331539	0.172861	-0.00726859	0.670347	0.150941	4.40694	0.220742	2.20902	0.331373
6713_4_LRP11_LRP11	LRP11	GGE	Inverse variance weighted	rs118182349; rs1578099; rs1853666; rs1871920; rs2065663; rs2449384; rs4346859; rs4869941; rs4897081; rs4897111; rs61402905; rs6905228; rs72555900; rs7739500; rs7743210; rs7747474; rs7770595; rs789502; rs9322159; rs9322244; rs9371465; rs9397451; rs9498239	23	-0.0219852	0.0124521	-0.0463912	0.00242085	0.978255	0.954668	1.00242	0.0774653	0.489425	-0.0387746	0.0160977	-0.070326	-0.00722317	0.0252753	0.00592512	0.00376525	0.130518	-0.0252774	0.0121405	-0.0490729	-0.00148197	0.0373363	-0.0277347	0.0110558	-0.0494041	-0.00606528	0.0199877	-0.0507629	0.032375	-0.114218	0.0126921	0.131161	33.7266	0.0523581	30.1691	0.088643
3322_52_LRIG3_LRIG3	LRIG3	GGE	Inverse variance weighted	rs10877083; rs12228865; rs12322293; rs12424906; rs1587686; rs17122310; rs2036299; rs2293659; rs6581219; rs7310412; rs76867062; rs78265693; rs7959592	13	0.0465522	0.0264017	-0.00519504	0.0982995	1.04765	0.994818	1.10329	0.0778616	0.489879	0.0870732	0.0483825	-0.00775651	0.181903	0.0993684	-0.00663699	0.00664064	0.339055	0.0675398	0.0342413	0.000426859	0.134653	0.0485564	0.0775643	0.0374771	0.00410918	0.151019	0.0607261	0.0910911	0.0518256	-0.0104871	0.192669	0.104264	12.9377	0.373583	11.8607	0.374207
8794_13_DPEP1_DPEP1	DPEP1	GGE	Inverse variance weighted	rs11076662; rs112089506; rs11649211; rs12444840; rs12922757; rs154663; rs2968482; rs3794625; rs3794638; rs8060043; rs8062542; rs882323; rs9935216	13	0.047852	0.0272296	-0.00551792	0.101222	1.04902	0.994497	1.10652	0.0788572	0.494085	0.102802	0.0601345	-0.0150611	0.220666	0.115373	-0.00887363	0.00866275	0.327673	0.0814706	0.0326166	0.017542	0.145399	0.0124958	0.0909459	0.0319602	0.028304	0.153588	0.0147426	-0.00446205	0.060174	-0.122403	0.113479	0.942111	15.5817	0.211155	14.2248	0.220803
16304_6_LGR4_LGR4	LGR4	GGE	Wald ratio	rs61887841	1	0.32961	0.189106	-0.0410364	0.700257	1.39043	0.959794	2.01427	0.0813341	0.496223
19448_104_UPP1_UPP1	UPP1	GGE	Inverse variance weighted	rs111988616; rs2686782; rs6950051; rs7459020	4	-0.161135	0.0923667	-0.342173	0.0199043	0.851178	0.710225	1.0201	0.0810705	0.496223	-0.161708	0.331811	-0.812058	0.488643	0.674195	6.70154e-05	0.0364647	0.9987	-0.210763	0.0814203	-0.370347	-0.0511792	0.00963723	-0.229091	0.0872112	-0.400025	-0.0581568	0.0785373	-0.267878	0.1022	-0.468189	-0.0675657	0.0789258	5.87964	0.117615	5.87963	0.0528756
13578_98_ABLIM3_ABLM3	ABLIM3	GGE	Inverse variance weighted	rs10428697; rs13156539	2	-0.249928	0.142671	-0.529563	0.0297066	0.778857	0.588862	1.03015	0.0798113	0.496223																								0.190867	0.662196
13472_35_HDHD2_HDHD2	HDHD2	GGE	Inverse variance weighted	rs11660263; rs36095873; rs4121688; rs62097218; rs72921335; rs75228657; rs8087201	7	0.0558079	0.0319459	-0.00680608	0.118422	1.05739	0.993217	1.12572	0.080646	0.496223	0.0594255	0.0484156	-0.0354692	0.15432	0.274303	-0.000781173	0.00785584	0.924654	0.0649258	0.0358514	-0.00534285	0.135195	0.0701451	0.060712	0.0395356	-0.0167778	0.138202	0.175535	0.0593877	0.0534842	-0.0454413	0.164217	0.309343	4.08105	0.665709	4.07116	0.539217
13983_27_CRYZ_QOR	CRYZ	GGE	Inverse variance weighted	rs11210456; rs114139462; rs116444904; rs12138178; rs1327091; rs1571983; rs186136551; rs277345; rs34349124; rs562916; rs6593573; rs6593584; rs6670304; rs72677727; rs7551136; rs76125625	16	-0.0200524	0.0115107	-0.0426134	0.00250872	0.980147	0.958282	1.00251	0.0814989	0.496223	-0.0101791	0.0173621	-0.0442089	0.0238507	0.567019	-0.00383917	0.0049982	0.455182	-0.008585	0.0132028	-0.0344625	0.0172925	0.515536	-0.0086771	0.0132404	-0.0346283	0.0172741	0.522167	-0.0761686	0.0263644	-0.127843	-0.0244942	0.0112412	18.5162	0.236502	17.7674	0.217581
9383_24_CHI3L2_CH3L2	CHI3L2	GGE	Wald ratio	rs11556868	1	0.289332	0.165238	-0.0345347	0.613198	1.33553	0.966055	1.84633	0.0799458	0.496223
2974_61_CNTN1_contactin_1	CNTN1	GGE	Inverse variance weighted	rs10506170; rs10879497; rs11564228; rs11836680; rs12366345; rs12811939; rs12829443; rs137961373; rs141265888; rs146663287; rs147894219; rs1596534; rs17128926; rs1838343; rs1918230; rs2708465; rs2733273; rs28755978; rs312273; rs4548696; rs515205; rs7134929; rs7296616; rs7970063; rs9645832	25	-0.0348663	0.0199875	-0.0740419	0.00430928	0.965735	0.928633	1.00432	0.0810891	0.496223	-0.0525429	0.0402399	-0.131413	0.0263272	0.20455	0.00258589	0.00510911	0.617581	-0.0494395	0.0268624	-0.10209	0.0032109	0.0656995	-0.0457817	0.0303439	-0.105256	0.0136923	0.144413	-0.0232976	0.0416629	-0.104957	0.0583617	0.581211	21.2633	0.623148	21.0071	0.580652
15560_52_TCN2_Apo_TC_II	TCN2	GGE	Inverse variance weighted	rs111464995; rs11703133; rs12160394; rs12168004; rs13053841; rs13056378; rs13058084; rs136359; rs136370; rs138013760; rs141634533; rs149448432; rs16987928; rs17833442; rs2107402; rs42929; rs4820014; rs4820887; rs4820944; rs4823084; rs56845271; rs5749102; rs5753135; rs5753360; rs5753369; rs5753466; rs5753681; rs5994368; rs5997509; rs6006220; rs6518711; rs74805547; rs75330889; rs77378082; rs7741305…	42	0.0104539	0.00601914	-0.00134358	0.0222514	1.01051	0.998657	1.0225	0.0824255	0.49985	0.0154504	0.0116144	-0.00731388	0.0382148	0.190962	-0.00223585	0.00442974	0.616513	0.0143296	0.00862706	-0.00257943	0.0312386	0.096712	0.0149798	0.00934328	-0.00333304	0.0332926	0.116552	0.011167	0.0163078	-0.0207963	0.0431302	0.497347	44.616	0.322281	44.3336	0.293902
3290_50_CD109_CD109	CD109	GGE	Inverse variance weighted	rs10498901; rs12196481; rs12530208; rs139277677; rs140124886; rs148432766; rs148597810; rs2502476; rs278340; rs2788957; rs2917860; rs35859490; rs4476794; rs4615346; rs4708000; rs547967; rs55818648; rs6931918; rs76309870; rs78806291	20	0.0276096	0.0159148	-0.00358348	0.0588027	1.02799	0.996423	1.06057	0.0827702	0.499932	0.0567555	0.0270909	0.00365735	0.109854	0.050583	-0.00755321	0.00568148	0.200306	0.0395048	0.0208289	-0.00131971	0.0803294	0.0578755	0.0445102	0.0202091	0.0049003	0.08412	0.0401797	-0.0399513	0.0462863	-0.130672	0.0507698	0.398828	15.9919	0.657818	14.2245	0.714344
8006_12_D JB12_DJB12	D JB12	GGE	Wald ratio	rs9416018	1	-0.197537	0.114051	-0.421077	0.0260034	0.82075	0.65634	1.02634	0.0832732	0.500966
16916_19_SLITRK6_SLIK6	SLITRK6	GGE	Inverse variance weighted	rs1029141; rs12868045; rs12869554; rs1856108; rs449704; rs585324; rs589634; rs9547175; rs9575904	9	0.0643903	0.0373039	-0.00872527	0.137506	1.06651	0.991313	1.14741	0.0843289	0.504683	0.0923583	0.071341	-0.04747	0.232187	0.236523	-0.00313212	0.00681017	0.659519	0.079029	0.0466053	-0.0123173	0.170375	0.0899409	0.0845132	0.0507554	-0.0149673	0.183994	0.134456	0.13133	0.0772719	-0.0201232	0.282783	0.127634	4.45694	0.813725	4.24542	0.751116
19293_6_VPS26A_VP26A	VPS26A	GGE	Inverse variance weighted	rs10509309; rs10998638	2	-0.100324	0.058165	-0.214328	0.0136791	0.904544	0.807084	1.01377	0.0845595	0.504683																								0.585416	0.444197
8479_4_MMP10_MMP_10	MMP10	GGE	Inverse variance weighted	rs10791578; rs10895323; rs10895360; rs11225418; rs11225662; rs11225814; rs1144399; rs12225514; rs12363310; rs12577612; rs1320633; rs138712324; rs142583321; rs2509009; rs2604532; rs3213460; rs558575; rs61895434; rs7478816; rs76000784; rs7938241; rs7945819	22	-0.0316052	0.0183452	-0.0675618	0.00435134	0.968889	0.93467	1.00436	0.0849233	0.504859	-0.0520483	0.0389898	-0.128468	0.0243717	0.1969	0.00352065	0.00589833	0.557278	-0.0437715	0.0248519	-0.0924812	0.00493825	0.0781889	-0.0223671	0.0288205	-0.0788552	0.0341211	0.446353	0.0216063	0.0427312	-0.0621468	0.105359	0.61838	24.8358	0.254344	24.4012	0.225307
11360_39_RRM1_RRM1	RRM1	GGE	Wald ratio	rs11031142	1	0.290567	0.169427	-0.0415095	0.622644	1.33719	0.95934	1.86385	0.0863451	0.511298
4192_10_AKR1A1_AK1A1	AKR1A1	GGE	Inverse variance weighted	rs11211276; rs114562368; rs12739418; rs17522918; rs1768808; rs270741; rs4313342; rs457397	8	-0.055162	0.0322473	-0.118367	0.00804278	0.946332	0.88837	1.00808	0.0871567	0.512088	-0.155138	0.104101	-0.359177	0.0489008	0.186742	0.0136241	0.0134885	0.351454	-0.0793603	0.0386974	-0.155207	-0.0035134	0.0402872	-0.0729422	0.0374938	-0.14643	0.000545618	0.0927876	-0.0511398	0.048283	-0.145774	0.0434948	0.324697	5.69495	0.575785	4.67474	0.586153
15533_97_MSR1_Macrophage_scavenger_receptor	MSR1	GGE	Inverse variance weighted	rs11203758; rs11984634; rs12681937; rs17583220; rs34807021; rs59251421; rs6998493; rs80285036	8	0.0626601	0.0366293	-0.00913332	0.134453	1.06466	0.990908	1.14391	0.0871448	0.512088	-0.0429875	0.0578884	-0.156449	0.0704738	0.485774	0.0212268	0.00990123	0.0757457	0.0372824	0.0352754	-0.0318574	0.106422	0.29056	0.0183333	0.0364698	-0.0531475	0.0898142	0.630603	0.139507	0.0692197	0.00383685	0.275178	0.0836927	10.1795	0.178628	5.58335	0.47144
16753_46_COL6A2_CO6A2	COL6A2	GGE	Inverse variance weighted	rs1051385; rs13046285; rs2236617; rs2839040; rs2839113; rs2839380; rs4818845; rs58604286; rs78967567; rs8130866	10	0.0974843	0.0572028	-0.0146332	0.209602	1.10239	0.985473	1.23319	0.088346	0.515265	-0.0604291	0.109143	-0.27435	0.153492	0.594939	0.0170827	0.0103565	0.137661	-0.0152399	0.0563111	-0.12561	0.0951298	0.78667	0.022421	0.0601712	-0.0955146	0.140357	0.718055	0.171329	0.118618	-0.0611632	0.40382	0.182531	19.0179	0.0250413	14.1914	0.0769099
12366_16_CRYGD_CRGD	CRYGD	GGE	Wald ratio	rs34570682	1	0.148671	0.0872481	-0.022335	0.319677	1.16029	0.977913	1.37668	0.0883799	0.515265
3173_49_ AA_ASAHL	AA	GGE	Inverse variance weighted	rs11097262; rs11727982; rs11938697; rs143048919; rs1493707; rs1505612; rs189950597; rs2870238; rs28759823; rs34044996; rs3853187; rs4129337; rs4859964; rs56121948; rs6817956; rs6818849; rs6829784; rs72865578; rs78350338; rs9995957	20	-0.0256191	0.0152036	-0.0554182	0.00417991	0.974706	0.946089	1.00419	0.0919749	0.524083	0.00208876	0.0212754	-0.039611	0.0437885	0.922877	-0.00849966	0.00480007	0.0935372	-0.0158336	0.0155542	-0.0463198	0.0146526	0.308695	-0.0152483	0.0134345	-0.0415799	0.0110833	0.270486	-0.0244838	0.0278389	-0.0790481	0.0300805	0.390129	30.9451	0.0409363	26.3543	0.0919284
6434_18_AOC2_Amine_oxidase	AOC2	GGE	Wald ratio	rs181345153	1	-0.31346	0.18537	-0.676785	0.0498642	0.730913	0.508248	1.05113	0.0908366	0.524083
7198_197_FAM20B_FA20B	FAM20B	GGE	Inverse variance weighted	rs11577513; rs61310274; rs67498652; rs78417185	4	0.127208	0.0754091	-0.0205941	0.27501	1.13565	0.979617	1.31654	0.0916221	0.524083	0.307785	0.247527	-0.177367	0.792938	0.339691	-0.013795	0.0180106	0.523763	0.160569	0.0893016	-0.0144626	0.3356	0.0721694	0.161933	0.0980515	-0.030248	0.354114	0.197202	0.160416	0.125985	-0.0865157	0.407347	0.292622	1.12895	0.770091	0.542288	0.762507
11659_31_CLINT1_EPN4	CLINT1	GGE	Inverse variance weighted	rs1186998; rs62389053	2	0.21533	0.12731	-0.0341978	0.464858	1.24027	0.96638	1.59179	0.0907639	0.524083																								0.757665	0.38406
7761_125_CHKB_CHKB	CHKB	GGE	Inverse variance weighted	rs117323981; rs131752; rs2341007; rs57949435	4	-0.190096	0.112755	-0.411096	0.0309031	0.82688	0.662924	1.03139	0.09181	0.524083	-0.481854	0.270705	-1.01244	0.0487285	0.217037	0.0251806	0.0214859	0.361923	-0.144444	0.100644	-0.341707	0.0528196	0.151234	-0.0130948	0.189319	-0.38416	0.35797	0.949208	-0.0130948	0.181019	-0.367892	0.341702	0.946885	6.78794	0.078973	4.02428	0.133702
5112_73_CD200_OX2G	CD200	GGE	Inverse variance weighted	rs6438068; rs79588455; rs9881834	3	-0.143701	0.0850057	-0.310312	0.0229104	0.866147	0.733218	1.02317	0.0909354	0.524083	-0.490597	0.264686	-1.00938	0.0281872	0.314974	0.029406	0.0212486	0.398351	-0.104294	0.0970348	-0.294482	0.0858945	0.282461	-0.260677	0.114888	-0.485856	-0.0354973	0.151348	-0.0307243	0.144348	-0.313646	0.252197	0.851169	1.91527	0.383799	7.19095e-05	0.993234
19207_119_ADK_ADK	ADK	GGE	Wald ratio	rs4746172	1	0.317023	0.188929	-0.0532771	0.687323	1.37303	0.948117	1.98839	0.0933463	0.527918
12016_60_CBL_CBL	CBL	GGE	Wald ratio	rs2509671	1	0.19505	0.11624	-0.0327796	0.42288	1.21537	0.967752	1.52635	0.0933472	0.527918
7208_60_MGAT4C_MGT4C	MGAT4C	GGE	Wald ratio	rs56299996	1	0.276315	0.165558	-0.0481786	0.600809	1.31826	0.952964	1.82359	0.0951188	0.533938
4920_10_LYZ_Lysozyme	LYZ	GGE	Inverse variance weighted	rs10878895; rs10878931; rs111643149; rs11177516; rs11178014; rs11178054; rs11178062; rs1144952; rs1152971; rs12298772; rs12318262; rs12367248; rs12367370; rs1239898; rs141250415; rs1674563; rs2701089; rs35338244; rs401460; rs479971; rs515533; rs73134277; rs73139994; rs7398135; rs775459; rs77699216; rs79561604; rs7961157; rs986297	29	0.0306925	0.0183744	-0.00532123	0.0667062	1.03117	0.994693	1.06898	0.0948404	0.533938	0.0519602	0.0360787	-0.018754	0.122674	0.161309	-0.00303732	0.00443426	0.499203	0.0234027	0.0276878	-0.0308654	0.0776709	0.39798	0.0251258	0.0271849	-0.0281566	0.0784081	0.36325	0.0406257	0.0461695	-0.0498664	0.131118	0.386389	19.5364	0.880771	19.0672	0.867538
8970_9_RIPK2_RIPK2	RIPK2	GGE	Wald ratio	rs160438	1	0.271931	0.163421	-0.0483731	0.592236	1.3125	0.952778	1.80803	0.0961132	0.537522
13740_51_FRZB_sFRP_3	FRZB	GGE	Inverse variance weighted	rs10164765; rs10497599; rs113595598; rs1196146; rs12470206; rs13035624; rs13398082; rs143562713; rs6716810; rs6740639; rs7558441; rs7589371; rs833124	13	-0.0415006	0.0249913	-0.0904835	0.00748238	0.959349	0.913489	1.00751	0.0967937	0.53933	-0.00790785	0.0507718	-0.107421	0.0916049	0.879049	-0.00486969	0.00640665	0.463176	-0.0186484	0.0321443	-0.0816513	0.0443545	0.561815	-0.0135768	0.0358876	-0.0839164	0.0567629	0.711805	-0.00870231	0.0520127	-0.110647	0.0932425	0.869911	11.0392	0.52556	10.4615	0.489416
6366_38_TXNDC15_TXD15	TXNDC15	GGE	Inverse variance weighted	rs10078918; rs10515465; rs12654962; rs2431565; rs326628; rs519705; rs537930; rs614508; rs6859913	9	-0.0493148	0.029765	-0.107654	0.00902451	0.951881	0.897938	1.00907	0.0975583	0.541592	-0.0553153	0.0457809	-0.145046	0.0344152	0.266175	0.00132101	0.00726204	0.860812	-0.0556398	0.0270721	-0.108701	-0.00257855	0.0398551	-0.0504575	0.0298842	-0.109031	0.00811545	0.129803	-0.043456	0.0635675	-0.168048	0.0811364	0.513525	11.6134	0.169303	11.5588	0.116034
16288_17_EPHA4_EPHA4	EPHA4	GGE	Inverse variance weighted	rs13033446; rs1835811; rs1864460; rs2710523; rs62180518; rs74763254; rs9288569	7	0.0890338	0.0538172	-0.0164479	0.194515	1.09312	0.983687	1.21472	0.0980515	0.542336	0.110101	0.168042	-0.219261	0.439462	0.541281	-0.0021347	0.0159493	0.898747	0.0882131	0.0600597	-0.0295039	0.20593	0.141899	0.0985435	0.0800311	-0.0583175	0.255404	0.264275	0.102854	0.100177	-0.0934932	0.299202	0.344151	7.58406	0.270186	7.55698	0.182401
14153_8_EF 3_Ephrin_A3	EF 3	GGE	Wald ratio	rs67333363	1	-0.338966	0.206184	-0.743086	0.0651542	0.712507	0.475644	1.06732	0.100176	0.550059
6461_54_APOC3_Apo_C_III	APOC3	GGE	Inverse variance weighted	rs1145210; rs11608173; rs486394; rs7925256; rs964184	5	-0.0805479	0.0489817	-0.176552	0.0154562	0.922611	0.838155	1.01558	0.100083	0.550059	-0.0513288	0.0988566	-0.245088	0.14243	0.639478	-0.00358234	0.0105277	0.756081	-0.0637498	0.056313	-0.174123	0.0466237	0.257608	-0.0561939	0.0636055	-0.180861	0.0684728	0.426882	-0.0342843	0.0875369	-0.205857	0.137288	0.715283	2.02837	0.73054	1.91259	0.590746
14094_29_HBEGF_HB_EGF	HBEGF	GGE	Wald ratio	rs269767	1	0.302809	0.184865	-0.0595269	0.665144	1.35366	0.94221	1.94477	0.101422	0.554882
11109_56_SVEP1_SVEP1	SVEP1	GGE	Inverse variance weighted	rs1010788; rs1049927; rs10817082; rs11792528; rs12335533; rs12341362; rs12350319; rs1571260; rs17807662; rs2155470; rs2209815; rs2795057; rs314450; rs35572906; rs41305611; rs4419883; rs551517; rs555000; rs560687; rs56217481; rs59862957; rs62571298; rs7031260; rs7031870; rs73531552; rs76777292; rs77585163; rs7853220	28	-0.0397193	0.0243108	-0.0873684	0.00792978	0.961059	0.916339	1.00796	0.102297	0.55765	-0.0200797	0.0689554	-0.155232	0.115073	0.77321	-0.0021132	0.00692597	0.76271	-0.0448027	0.0340886	-0.111616	0.022011	0.188745	-0.0651568	0.0606679	-0.184066	0.0537522	0.292331	-0.0734181	0.0682966	-0.20728	0.0604434	0.291893	30.3599	0.298229	30.2516	0.257321
8065_245_PATE4_PATE4	PATE4	GGE	Inverse variance weighted	rs11220140; rs12222197; rs516060; rs665677; rs676172	5	-0.101144	0.0620345	-0.222732	0.0204432	0.903803	0.800329	1.02065	0.103006	0.559491	-0.112766	0.191352	-0.487816	0.262284	0.597089	0.00114844	0.0175366	0.951905	-0.037415	0.0677433	-0.170192	0.0953618	0.580739	-0.0232776	0.0762878	-0.172802	0.126247	0.775487	-0.0676377	0.120139	-0.303111	0.167835	0.603499	4.96576	0.290829	4.95867	0.174849
3580_25_SERPI 1_a1_Antitrypsin	SERPI 1	GGE	Inverse variance weighted	rs10141012; rs112452424; rs112799285; rs11832; rs11848280; rs12893043; rs1950661; rs1951008; rs2069958; rs2069987; rs2284658; rs2749525; rs28856093; rs4905226; rs5023639; rs56044130; rs61978271; rs7157184; rs74478636	19	0.0286308	0.0176641	-0.00599072	0.0632524	1.02904	0.994027	1.0653	0.105049	0.5645	0.0314916	0.0340427	-0.0352322	0.0982154	0.367881	-0.000509484	0.00518279	0.922841	0.0318482	0.0244399	-0.016054	0.0797503	0.192532	0.0308963	0.0222104	-0.0126361	0.0744288	0.181161	0.0432763	0.0386739	-0.0325246	0.119077	0.27785	6.41974	0.994175	6.41008	0.989979
15472_16_LRP11_LRP11	LRP11	GGE	Inverse variance weighted	rs13210742; rs2789499; rs4602729; rs4869949; rs4897111; rs6557083; rs6570911; rs6911342; rs6916808; rs6918759; rs7747474; rs9383690; rs9384029; rs9384220; rs9384331; rs9478711; rs9688750; rs9918332	18	-0.0240079	0.0148065	-0.0530286	0.00501288	0.976278	0.948353	1.00503	0.104923	0.5645	-0.0349248	0.0200477	-0.0742183	0.00436866	0.100679	0.00289978	0.0035901	0.431099	-0.0267636	0.0159358	-0.0579977	0.00447057	0.0930617	-0.0287587	0.0165907	-0.0612765	0.00375911	0.101119	-0.060915	0.053743	-0.166251	0.0444213	0.272758	14.375	0.640402	13.7226	0.619371
15305_7_SCGN_Secretagogin	SCGN	GGE	Inverse variance weighted	rs72831248; rs9467545	2	0.190443	0.117441	-0.0397412	0.420628	1.20979	0.961038	1.52292	0.104887	0.5645																								0.426234	0.513843
15583_18_FCRLB_FCRLB	FCRLB	GGE	Inverse variance weighted	rs1136207; rs113946660; rs12040409; rs12121310; rs12410644; rs164189; rs16859446; rs2333749; rs2880055; rs4433413; rs4656938; rs4657166; rs57213460; rs6693833; rs71634907; rs72703873; rs7512140; rs7539367; rs905593	19	-0.0295332	0.0183455	-0.0654904	0.00642404	0.970899	0.936608	1.00644	0.107435	0.573239	-0.0534066	0.029053	-0.110351	0.00353734	0.0835649	0.00470974	0.00444435	0.304101	-0.0389389	0.0237217	-0.0854333	0.0075556	0.100696	-0.0406218	0.0237059	-0.0870854	0.00584176	0.103776	0.0180538	0.0460733	-0.0722498	0.108357	0.699769	16.1331	0.583256	15.0101	0.594751
17156_72_DCLK1_DCAK1	DCLK1	GGE	Inverse variance weighted	rs1328640; rs1410625; rs1926318; rs7317107	4	0.0704501	0.0437254	-0.0152516	0.156152	1.07299	0.984864	1.169	0.107137	0.573239	0.132806	0.0822293	-0.0283629	0.293976	0.247659	-0.00882149	0.00985193	0.465059	0.0717821	0.0462571	-0.0188819	0.162446	0.120709	0.0938874	0.0503554	-0.00480925	0.192584	0.159119	-0.00177784	0.084819	-0.168023	0.164467	0.984593	0.864156	0.834068	0.0624003	0.969282
2615_60_EF 5_Ephrin_A5	EF 5	GGE	Inverse variance weighted	rs163727; rs17345752; rs35552; rs62355920; rs6884722; rs78588378; rs80209870	7	-0.101139	0.0631838	-0.22498	0.0227009	0.903807	0.798533	1.02296	0.10944	0.575797	-0.256972	0.211125	-0.670777	0.156833	0.277854	0.0137845	0.0177573	0.472692	-0.0355267	0.0778879	-0.188187	0.117134	0.648299	-0.0236028	0.0835956	-0.18745	0.140245	0.787166	-0.0213811	0.119358	-0.255323	0.212561	0.863729	6.59916	0.35951	5.88938	0.317132
2968_61_TNFSF15_TNFSF15	TNFSF15	GGE	Wald ratio	rs56339337	1	0.294099	0.183696	-0.065946	0.654144	1.34192	0.936181	1.92349	0.109376	0.575797
4498_62_NCAM1_NCAM_120	NCAM1	GGE	Inverse variance weighted	rs2045367; rs61902388; rs622888; rs78044862	4	-0.0793594	0.0495691	-0.176515	0.0177961	0.923708	0.838186	1.01796	0.10938	0.575797	-0.209802	0.160518	-0.524417	0.104812	0.321269	0.0143985	0.0168522	0.482893	-0.093792	0.0571777	-0.20586	0.0182762	0.10093	-0.127495	0.0627189	-0.250424	-0.0045661	0.134979	-0.123737	0.0993291	-0.318422	0.0709481	0.301291	2.19316	0.533297	1.46316	0.481149
18342_2_PSAT1_SERC	PSAT1	GGE	Inverse variance weighted	rs10217530; rs2277148; rs3010752; rs77321910	4	0.0875294	0.0546388	-0.0195627	0.194622	1.09147	0.980627	1.21485	0.109164	0.575797	0.0837938	0.150098	-0.210398	0.377986	0.632823	0.000390097	0.0145985	0.981108	0.0626815	0.0636752	-0.0621218	0.187485	0.324921	0.0614895	0.0736819	-0.0829271	0.205906	0.46522	0.0574903	0.0902735	-0.119446	0.234426	0.569494	0.938083	0.816229	0.937368	0.625825
13068_139_CCS_CCS	CCS	GGE	Inverse variance weighted	rs11537930; rs146249445; rs498045; rs531784	4	0.140711	0.0886709	-0.0330843	0.314506	1.15109	0.967457	1.36958	0.112538	0.586263	-0.126877	0.354161	-0.821032	0.567278	0.754438	0.0252736	0.0322253	0.515017	0.0829988	0.073045	-0.0601693	0.226167	0.255844	0.0804367	0.0799002	-0.0761678	0.237041	0.388235	0.100939	0.120974	-0.136169	0.338048	0.465286	5.05808	0.167593	3.86838	0.144542
3448_13_INSR_IR	INSR	GGE	Inverse variance weighted	rs10500204; rs4804368	2	0.160292	0.100845	-0.0373636	0.357947	1.17385	0.963326	1.43039	0.111949	0.586263																								0.0594967	0.807293
17513_11_ANXA11_ANX11	ANXA11	GGE	Inverse variance weighted	rs2342612; rs7087728; rs873258	3	-0.123225	0.0776638	-0.275446	0.0289963	0.884065	0.759234	1.02942	0.112593	0.586263	0.198351	0.202951	-0.199432	0.596135	0.507296	-0.0333487	0.0199181	0.342761	-0.119541	0.0723854	-0.261416	0.0223344	0.0986465	-0.0569683	0.0830517	-0.21975	0.105813	0.563593	-0.260241	0.124763	-0.504776	-0.0157057	0.172302	2.80581	0.245882	0.00254918	0.959732
4155_3_TNC_Te scin	TNC	GGE	Inverse variance weighted	rs10118244; rs10429616; rs10739422; rs10982385; rs10982986; rs1107372; rs113388619; rs11789992; rs11794322; rs12343684; rs12552779; rs12684077; rs12686743; rs13290457; rs13291434; rs13300096; rs1335359; rs1511; rs16932055; rs17219926; rs17239323; rs1819343; rs1886128; rs1901069; rs2188076; rs2418433; rs2636897; rs2761687; rs34963246; rs35191119; rs35483504; rs4978567; rs4979488; rs58090448; rs603…	44	-0.0143834	0.00908359	-0.0321873	0.00342039	0.985719	0.968325	1.00343	0.113318	0.588007	-0.00669706	0.0142457	-0.0346186	0.0212245	0.640707	-0.00210539	0.00299362	0.485754	-0.020267	0.0130603	-0.0458652	0.00533112	0.120709	-0.0122075	0.0113258	-0.0344061	0.00999116	0.287113	0.0148333	0.0217735	-0.0278428	0.0575095	0.499363	46.6953	0.323093	46.1518	0.304635
3554_24_ADIPOQ_Adiponectin	ADIPOQ	GGE	Inverse variance weighted	rs13061952; rs143257534; rs266728; rs35403835; rs5030062; rs6444175; rs7627157; rs860291; rs9848536	9	-0.0510464	0.0323501	-0.114453	0.0123597	0.950235	0.891854	1.01244	0.11458	0.590496	-0.0459362	0.0511281	-0.146147	0.0542748	0.398792	-0.0007477	0.00579296	0.900932	-0.0354337	0.0404166	-0.11465	0.0437829	0.380643	-0.032456	0.0433645	-0.11745	0.0525385	0.475618	-0.0261499	0.0649579	-0.153467	0.101168	0.697809	2.68805	0.952385	2.67139	0.913648
15514_26_BCHE_Pseudocholinesterase	BCHE	GGE	Inverse variance weighted	rs115105789; rs11924273; rs13433732; rs1598829; rs3863083; rs488326; rs522409; rs608171; rs6443295; rs6778565; rs73877386; rs78823855; rs9836306; rs9838443; rs9868011	15	0.0238684	0.0151207	-0.00576808	0.053505	1.02416	0.994249	1.05496	0.114444	0.590496	0.00297617	0.0265624	-0.0490861	0.0550384	0.9125	0.00551393	0.00576369	0.356189	0.00505947	0.0222399	-0.0385308	0.0486497	0.820039	0.0169959	0.0207557	-0.0236853	0.0576772	0.42659	0.0103375	0.0313372	-0.0510835	0.0717584	0.746376	11.011	0.685169	10.0958	0.686081
9191_8_TFF2_Trefoil_factor_2	TFF2	GGE	Inverse variance weighted	rs3814896; rs77505241	2	-0.130045	0.0826566	-0.292051	0.0319623	0.878056	0.74673	1.03248	0.115647	0.590899																								0.291753	0.589099
11104_13_CHI3L1_YKL_40	CHI3L1	GGE	Inverse variance weighted	rs10920631; rs112481066; rs11586183; rs12411243; rs1318189; rs1534097; rs16852826; rs17332279; rs1933539; rs1997034; rs2486071; rs3737659; rs3738022; rs4642951; rs4971222; rs4989513; rs55930767; rs61401483; rs6427979; rs6699000; rs705768; rs7539968; rs762625; rs77190654	24	0.0201483	0.0127972	-0.00493425	0.0452309	1.02035	0.995078	1.04627	0.115388	0.590899	0.0274255	0.021796	-0.0152946	0.0701457	0.22148	-0.00181383	0.00439765	0.683997	0.012044	0.0188264	-0.0248557	0.0489436	0.522343	0.0268989	0.0179907	-0.00836286	0.0621606	0.148469	0.0148434	0.0382406	-0.0601082	0.0897951	0.701468	18.5668	0.726059	18.3967	0.682224
3710_49_PLG_Angiostatin	PLG	GGE	Inverse variance weighted	rs11751347; rs12208357; rs12211977; rs1807426; rs2457571; rs2802353; rs3822844; rs4646275; rs572290; rs659913; rs7757336; rs9364583	12	0.0398641	0.0253615	-0.00984448	0.0895726	1.04067	0.990204	1.09371	0.115989	0.590899	0.106651	0.0428204	0.0227234	0.190579	0.0319537	-0.0125084	0.00672988	0.0927217	0.0681247	0.0326305	0.00416902	0.13208	0.0368191	0.0673133	0.0325702	0.00347571	0.131151	0.0631299	0.0118371	0.0546848	-0.0953451	0.119019	0.832591	13.0449	0.290399	9.59039	0.477134
6402_8_PILRA_PILRA_isoform_FDF03_deltaTM	PILRA	GGE	Inverse variance weighted	rs1015538; rs10953325; rs11770852; rs12113906; rs13232139; rs139409096; rs191647533; rs2247607; rs2525542; rs34489224; rs4134892; rs56134000; rs585071	13	-0.0137103	0.00872806	-0.0308173	0.00339673	0.986383	0.969653	1.0034	0.116223	0.590899	0.0191883	0.017831	-0.0157604	0.054137	0.304908	-0.0151369	0.00715414	0.0579879	-0.00656301	0.0113023	-0.0287156	0.0155896	0.561458	-0.00469875	0.0113702	-0.0269843	0.0175868	0.68671	-0.00109931	0.0171764	-0.034765	0.0325664	0.950023	11.0222	0.527016	6.54547	0.834608
11273_176_GSTT2B_GSTT2	GSTT2B	GGE	Inverse variance weighted	rs131445; rs34383331; rs5751764; rs6519481	4	0.0601702	0.0383492	-0.0149942	0.135335	1.06202	0.985118	1.14492	0.116646	0.591058	0.144294	0.0653258	0.0162552	0.272332	0.157826	-0.0155318	0.010422	0.274621	0.0740755	0.0353499	0.00478969	0.143361	0.0361271	0.0765529	0.0361597	0.00567988	0.147426	0.124527	0.0641348	0.0648647	-0.0629999	0.19127	0.395681	4.08098	0.252851	1.86002	0.39455
7227_75_COCH_COCH	COCH	GGE	Inverse variance weighted	rs12431424; rs35433064; rs4981784	3	0.045904	0.0294325	-0.0117838	0.103592	1.04697	0.988285	1.10915	0.118846	0.598193	0.0485103	0.0584817	-0.0661138	0.163134	0.55916	-0.000838809	0.0162638	0.967195	0.0461084	0.0302378	-0.0131577	0.105374	0.127295	0.0426847	0.0315146	-0.019084	0.104453	0.30832	0.0384803	0.0448792	-0.0494829	0.126444	0.481556	0.973314	0.614678	0.970654	0.324517
16613_3_CDH17_CAD17	CDH17	GGE	Inverse variance weighted	rs1051624; rs112392707; rs16917364; rs17699161; rs3018857; rs3019145; rs3096600; rs58840593; rs62522935; rs7016128; rs73263242; rs73269170; rs7386115; rs76005773; rs7824591; rs7833351; rs9643351	17	-0.0352953	0.0226239	-0.0796381	0.00904748	0.96532	0.92345	1.00909	0.118738	0.598193	-0.014945	0.0417259	-0.0967276	0.0668377	0.725207	-0.00306859	0.00528664	0.570234	-0.025345	0.0290929	-0.0823671	0.031677	0.383658	-0.0272762	0.0284863	-0.0831094	0.0285569	0.35255	-0.114987	0.0565654	-0.225855	-0.00411848	0.0590108	6.7143	0.978383	6.37738	0.972688
9838_4_SMAD1_SMAD1	SMAD1	GGE	Wald ratio	rs34180190	1	-0.291912	0.187845	-0.660088	0.0762642	0.746834	0.516806	1.07925	0.120183	0.601794
5404_53_TNFRSF21_DR6	TNFRSF21	GGE	Inverse variance weighted	rs11754660; rs2396829; rs9296529	3	0.148702	0.0958325	-0.0391302	0.336533	1.16033	0.961626	1.40009	0.120738	0.601794	0.204535	0.316772	-0.416337	0.825407	0.635003	-0.0039678	0.0214565	0.883589	0.157465	0.112138	-0.0623264	0.377256	0.160259	0.18262	0.132834	-0.0777357	0.442975	0.302957	0.183048	0.127492	-0.0668358	0.432932	0.287567	0.172583	0.917327	0.138387	0.70989
4127_75_C6_C6	C6	GGE	Inverse variance weighted	rs12655049; rs1423411; rs145107; rs2305313; rs72753986; rs76120205; rs76811545; rs78311621	8	0.0666553	0.042959	-0.0175443	0.150855	1.06893	0.982609	1.16283	0.120757	0.601794	0.150456	0.115546	-0.0760145	0.376926	0.240622	-0.00954378	0.0122159	0.46435	0.0806173	0.0512482	-0.0198293	0.181064	0.115702	0.110638	0.0783848	-0.0429957	0.264273	0.200972	0.0104507	0.0794382	-0.145248	0.16615	0.899036	2.23883	0.945448	1.62846	0.95051
17140_57_PDGFD_PDGFD	PDGFD	GGE	Inverse variance weighted	rs10502032; rs10791630; rs10791660; rs11225755; rs113732136; rs117994327; rs12223045; rs12284737; rs12420681; rs12791981; rs1488962; rs17101970; rs2671356; rs4755009; rs528027; rs612987; rs634800; rs693312; rs76036093; rs76173919; rs76673115; rs79468376; rs901781	23	0.0365602	0.0237368	-0.00996397	0.0830845	1.03724	0.990086	1.08663	0.123504	0.609447	0.0805873	0.0548771	-0.0269717	0.188146	0.156787	-0.00546896	0.00614604	0.383635	0.0560062	0.032611	-0.00791142	0.119924	0.085906	0.0481037	0.04355	-0.0372543	0.133462	0.281284	0.05243	0.0613693	-0.0678538	0.172714	0.402127	21.2865	0.503095	20.4947	0.490146
4996_66_HRG_HRG	HRG	GGE	Inverse variance weighted	rs1003995; rs1014695; rs10513805; rs10770; rs111559213; rs1516728; rs1656930; rs1863386; rs190551; rs1985613; rs2304452; rs34080048; rs3916048; rs41527249; rs4686820; rs4686837; rs56376528; rs60769815; rs61693455; rs6444134; rs6804434; rs73887911; rs77278673; rs9870751	24	0.0139572	0.00906066	-0.00380172	0.0317161	1.01406	0.996205	1.03222	0.123459	0.609447	0.0176221	0.0117277	-0.0053641	0.0406083	0.147159	-0.00161472	0.0032806	0.627452	0.0160171	0.0102303	-0.00403434	0.0360686	0.117431	0.0157153	0.00990305	-0.00369472	0.0351252	0.126187	0.00939328	0.0295376	-0.0485004	0.0672869	0.753346	16.4626	0.834763	16.2203	0.804803
6223_5_GUCA2B_GUC2B	GUCA2B	GGE	Inverse variance weighted	rs11210603; rs2764834; rs685989	3	-0.116851	0.0757219	-0.265266	0.0315641	0.889718	0.767002	1.03207	0.122792	0.609447	-0.13818	0.146885	-0.426074	0.149715	0.519435	0.00217142	0.0126196	0.891521	-0.129356	0.0833324	-0.292688	0.0339754	0.120593	-0.14585	0.0963111	-0.334619	0.0429202	0.26914	-0.173566	0.108937	-0.387083	0.0399511	0.252119	1.11514	0.572598	1.08307	0.298011
15326_64_GBP1_GBP1	GBP1	GGE	Inverse variance weighted	rs2390490; rs61798920; rs6695235; rs7525069	4	0.0931119	0.0605894	-0.0256433	0.211867	1.09758	0.974683	1.23598	0.12435	0.611622	-0.0598001	0.182011	-0.416542	0.296942	0.773706	0.0159029	0.0178354	0.466665	0.0668045	0.0665034	-0.0635421	0.197151	0.315124	0.062896	0.0699802	-0.0742652	0.200057	0.435013	0.0600865	0.109642	-0.154812	0.274985	0.621819	2.83089	0.41844	2.02566	0.363191
19161_1_USP15_UBP15	USP15	GGE	Inverse variance weighted	rs11174446; rs11174461; rs1795209; rs348694; rs7310196; rs7313460; rs73136831; rs7975337; rs9668289	9	0.0634399	0.0414381	-0.0177788	0.144659	1.0655	0.982378	1.15564	0.125781	0.616652	0.0310852	0.0986413	-0.162252	0.224422	0.761847	0.00327814	0.00906958	0.728431	0.0175048	0.0567791	-0.0937821	0.128792	0.757856	-0.00410891	0.0761947	-0.153451	0.145233	0.958316	0.0060772	0.0970142	-0.184071	0.196225	0.951588	6.56542	0.584161	6.43478	0.489995
13657_2_PNKP_PNKP	PNKP	GGE	Wald ratio	rs2290774	1	0.142559	0.0934815	-0.0406647	0.325783	1.15322	0.960151	1.38511	0.12726	0.621884
5737_61_SEMA4D_SEM4D	SEMA4D	GGE	Inverse variance weighted	rs112375915; rs117763566; rs12348351; rs12553616; rs1411156; rs16906335; rs2150612; rs3002328; rs35870355; rs4590530; rs7024829; rs74671608; rs905363; rs9410448; rs9410664	15	-0.0285165	0.0187974	-0.0653593	0.00832637	0.971886	0.936731	1.00836	0.129255	0.621893	-0.00804381	0.0338469	-0.0743837	0.0582961	0.815855	-0.00491296	0.00670301	0.476599	-0.0127377	0.0216122	-0.0550976	0.0296221	0.555608	-0.00276175	0.0235348	-0.0488899	0.0433664	0.908252	0.000316277	0.0317114	-0.0618381	0.0624706	0.992183	19.8082	0.136305	19.0221	0.122419
8989_40_SCUBE1_SCUB1	SCUBE1	GGE	Inverse variance weighted	rs13053545; rs139012; rs2269668; rs4822290; rs6003190; rs6003207; rs736029; rs74843774	8	-0.0646439	0.0425294	-0.148002	0.0187139	0.937401	0.86243	1.01889	0.128516	0.621893	0.0893951	0.105996	-0.118357	0.297147	0.431347	-0.0181041	0.0114109	0.163707	-0.0731728	0.0565533	-0.184017	0.0376717	0.19571	-0.0444109	0.0648217	-0.171461	0.0826397	0.515305	-0.0580799	0.0792285	-0.213368	0.0972079	0.487334	6.54391	0.477858	4.02672	0.67306
16805_5_PDE5A_PDE5A	PDE5A	GGE	Inverse variance weighted	rs1032818; rs13130657; rs1459058; rs17364898; rs2389874; rs2583612; rs56894567; rs78543974; rs9884979	9	0.0552842	0.0363207	-0.0159044	0.126473	1.05684	0.984221	1.13482	0.127981	0.621893	0.132831	0.0792613	-0.0225207	0.288184	0.13767	-0.0094431	0.00857881	0.307413	0.0751649	0.045207	-0.0134408	0.163771	0.0963759	0.0734808	0.045278	-0.015264	0.162226	0.143271	0.00979245	0.0719769	-0.131282	0.150867	0.895143	3.69586	0.883469	2.48421	0.928281
2834_54_KLK8_kallikrein_8	KLK8	GGE	Inverse variance weighted	rs2569491; rs2659077; rs952109	3	0.151035	0.0995757	-0.0441334	0.346203	1.16304	0.956826	1.41369	0.129321	0.621893	0.268869	0.595168	-0.897661	1.4354	0.729875	-0.00667132	0.0332212	0.873835	0.163079	0.110172	-0.0528575	0.379016	0.138813	0.169446	0.126603	-0.0786965	0.417589	0.312629	0.16574	0.134773	-0.0984146	0.429894	0.343815	0.102924	0.94984	0.0625976	0.802436
18312_68_NDRG3_NDRG3	NDRG3	GGE	Wald ratio	rs4812540	1	-0.244513	0.161182	-0.56043	0.0714041	0.783086	0.570964	1.07402	0.129267	0.621893
4496_60_MMP12_MMP_12	MMP12	GGE	Inverse variance weighted	rs1048250; rs10791631; rs10895301; rs10895507; rs11225329; rs11225418; rs117160304; rs12280880; rs1616349; rs1940051; rs1943785; rs2509013; rs3847580; rs3912622; rs4378350; rs470236; rs470292; rs476244; rs634607; rs6590999; rs687558; rs75623112; rs80072274	23	0.0239561	0.0162213	-0.00783766	0.0557498	1.02425	0.992193	1.05733	0.139722	0.630786	0.0156712	0.0252838	-0.033885	0.0652274	0.542049	0.0016594	0.00383208	0.669409	0.016067	0.0202947	-0.0237106	0.0558447	0.428544	0.0202588	0.019517	-0.0179945	0.0585121	0.31054	0.0225052	0.0426399	-0.0610689	0.106079	0.602923	22.4869	0.43117	22.2879	0.383088
3339_33_THBS2_TSP2	THBS2	GGE	Inverse variance weighted	rs1132782; rs117455593; rs11756439; rs11967180; rs196517; rs390291; rs436509; rs4469299; rs4540249; rs4708402; rs4708726; rs55749034; rs62423451; rs6456172; rs6919839; rs73038057; rs7454215; rs74773464; rs7745635; rs78389013; rs78758747; rs9295078; rs9346612; rs9346732; rs9364290; rs9455875	26	0.0264737	0.0176383	-0.00809732	0.0610448	1.02683	0.991935	1.06295	0.133375	0.630786	0.0640835	0.0324182	0.000543766	0.127623	0.0596662	-0.00619241	0.00447843	0.179483	0.0221611	0.0248646	-0.0265735	0.0708956	0.372784	0.0360091	0.0278695	-0.0186153	0.0906334	0.208154	0.00637987	0.0496255	-0.0908861	0.103646	0.898734	22.1289	0.628288	20.217	0.68437
15391_114_GAS6_GAS_6	GAS6	GGE	Inverse variance weighted	rs1574170; rs58882990; rs9525363; rs9590402	4	-0.126003	0.0843239	-0.291278	0.0392714	0.881612	0.747308	1.04005	0.135103	0.630786	0.28751	0.445195	-0.585072	1.16009	0.584608	-0.0320367	0.0338669	0.444019	-0.0835916	0.105837	-0.291033	0.123849	0.429637	-0.0550773	0.123665	-0.297461	0.187306	0.686226	-0.0560486	0.141901	-0.334175	0.222078	0.719263	1.51269	0.679345	0.617851	0.734236
2774_10_IL16_IL_16	IL16	GGE	Inverse variance weighted	rs11073029; rs12324297; rs151098763; rs17875496; rs1905233; rs4072111; rs4778893; rs58317717; rs925110	9	-0.0382763	0.025753	-0.0887522	0.0121996	0.962447	0.915072	1.01227	0.137204	0.630786	-0.0835457	0.04341	-0.168629	0.00153793	0.0956838	0.00983353	0.00759102	0.236258	-0.0509009	0.0299004	-0.109506	0.00770378	0.0886895	-0.0532577	0.0342679	-0.120423	0.0139074	0.158753	-0.00494904	0.0547029	-0.112167	0.102269	0.930137	6.42255	0.600011	4.74445	0.691117
8969_49_CD14_CD14	CD14	GGE	Inverse variance weighted	rs1089304; rs11746363; rs2336977; rs5744454; rs76148587	5	-0.0825863	0.0559106	-0.192171	0.0269985	0.920732	0.825166	1.02737	0.139645	0.630786	-0.0790016	0.147056	-0.36723	0.209227	0.628404	-0.000500778	0.0184583	0.98006	-0.0636532	0.0482146	-0.158154	0.0308473	0.186766	-0.0707503	0.0518499	-0.172376	0.0308756	0.244127	-0.143332	0.0792316	-0.298626	0.0119616	0.14471	7.36229	0.117937	7.36048	0.0612538
7980_72_B3GNT2_B3GN2	B3GNT2	GGE	Inverse variance weighted	rs11677037; rs1997247; rs34012279; rs360797; rs4073090; rs4672497; rs6739427; rs7572994; rs7589969	9	0.0567574	0.0381864	-0.0180879	0.131603	1.0584	0.982075	1.14066	0.137193	0.630786	-0.000115468	0.102659	-0.201327	0.201096	0.999134	0.00560449	0.0093905	0.569416	0.0173505	0.0475375	-0.075823	0.110524	0.715122	0.0252507	0.0541824	-0.0809468	0.131448	0.653618	0.0413395	0.0758864	-0.107398	0.190077	0.600774	4.84106	0.774421	4.48486	0.722539
18332_17_CPLX1_CPLX1	CPLX1	GGE	Wald ratio	rs7687101	1	-0.248625	0.167425	-0.576777	0.0795273	0.779872	0.561706	1.08278	0.137545	0.630786
10722_13_SYK_KSYK	SYK	GGE	Inverse variance weighted	rs1864199; rs290203; rs75505307	3	0.119093	0.0790383	-0.0358223	0.274008	1.12647	0.964812	1.31523	0.131869	0.630786	-0.0324375	0.249262	-0.52099	0.456115	0.917617	0.012774	0.0199284	0.637115	0.0918316	0.0876143	-0.0798924	0.263556	0.294576	0.0847868	0.102561	-0.116232	0.285806	0.495337	0.0884766	0.109394	-0.125935	0.302888	0.503551	0.66491	0.717161	0.254035	0.614248
6629_3_DEFB1_HBD_1	DEFB1	GGE	Inverse variance weighted	rs11137040; rs2239667; rs2515493; rs2702930; rs2738126; rs2741125; rs2741136; rs3918350; rs61187659; rs73195972; rs74556447	11	-0.0301533	0.0202025	-0.0697502	0.00944365	0.970297	0.932627	1.00949	0.135555	0.630786	-0.0539289	0.0372797	-0.126997	0.0191393	0.181921	0.00464931	0.00612676	0.467348	-0.0566345	0.025978	-0.107551	-0.00571762	0.0292505	-0.0445026	0.0282662	-0.0999043	0.0108992	0.14647	-0.00710403	0.0495441	-0.104211	0.0900024	0.888832	6.56102	0.766135	5.98516	0.741403
8250_2_PTPRJ_PTPRJ	PTPRJ	GGE	Wald ratio	rs11039216	1	-0.293476	0.198832	-0.683186	0.0962335	0.745667	0.505005	1.10102	0.139943	0.630786
3806_55_EPHA5_EphA5	EPHA5	GGE	Inverse variance weighted	rs1584640; rs2061605; rs4860688; rs62300408	4	0.0984199	0.0662131	-0.0313578	0.228198	1.10343	0.969129	1.25633	0.13717	0.630786	0.0595895	0.200713	-0.333808	0.452987	0.794546	0.00380318	0.0180207	0.852403	0.0555947	0.0761022	-0.0935655	0.204755	0.465068	0.0404504	0.0893799	-0.134734	0.215635	0.681584	0.0322035	0.116427	-0.195993	0.260401	0.800051	3.46544	0.325273	3.38994	0.183605
19372_7_MDGA2_MDGA2	MDGA2	GGE	Inverse variance weighted	rs10132113; rs10133843; rs112708453; rs11628817; rs11848063; rs12100997; rs12433736; rs12589514; rs144165157; rs148363071; rs150519189; rs17116774; rs17118810; rs17119444; rs17120078; rs1891255; rs1958336; rs2096132; rs2198244; rs2416117; rs4243557; rs58300055; rs712453; rs7141249; rs7145195; rs72672812; rs72679633; rs72684178; rs76685468; rs9323142	30	0.019321	0.0130544	-0.00626557	0.0449077	1.01951	0.993754	1.04593	0.138862	0.630786	0.00834317	0.0219072	-0.034595	0.0512813	0.706196	0.00290461	0.00462743	0.53529	0.0227078	0.0166093	-0.00984642	0.055262	0.171571	0.017659	0.0169302	-0.0155242	0.0508422	0.305544	0.00938358	0.0315363	-0.0524276	0.0711947	0.768169	41.0278	0.068482	40.4585	0.0601556
7808_5_GLCE_GLCE	GLCE	GGE	Inverse variance weighted	rs1159987; rs12439146; rs12440300; rs12591396; rs12911277; rs1500553; rs304982; rs305003; rs305049; rs3923343; rs4777244; rs7170107; rs8042748	13	0.0216775	0.0146034	-0.00694508	0.0503002	1.02191	0.993079	1.05159	0.137698	0.630786	0.00477248	0.0212723	-0.0369211	0.0464661	0.826596	0.00556255	0.00511803	0.300343	0.0151522	0.0160539	-0.0163133	0.0466178	0.345253	0.0175736	0.0175078	-0.0167416	0.0518889	0.335306	0.0243307	0.0332523	-0.0408439	0.0895053	0.478399	12.1527	0.433493	10.9715	0.445656
5703_26_OLFM1_NOE1	OLFM1	GGE	Inverse variance weighted	rs1536661; rs34636935; rs4240708	3	0.164856	0.110712	-0.0521404	0.381852	1.17922	0.949196	1.46499	0.136475	0.630786	0.0956827	0.439231	-0.765211	0.956576	0.863451	0.0047867	0.029413	0.897296	0.136414	0.132944	-0.124155	0.396984	0.304842	0.121775	0.157904	-0.187717	0.431267	0.521239	0.121111	0.156824	-0.186264	0.428487	0.520725	0.31373	0.854819	0.287246	0.591991
2731_29_POR_ DPH_P450_Oxidoreductase	POR	GGE	Inverse variance weighted	rs12533978; rs6465120	2	-0.144011	0.0971062	-0.334339	0.0463175	0.865878	0.715811	1.04741	0.138068	0.630786																								0.201916	0.653179
18873_8_CEACAM8_CEAM8	CEACAM8	GGE	Inverse variance weighted	rs10402361; rs12459454	2	0.155651	0.104143	-0.0484698	0.359772	1.16842	0.952686	1.433	0.135023	0.630786																								0.467111	0.494319
7015_8_LILRB5_LIRB5	LILRB5	GGE	Inverse variance weighted	rs1293703; rs2965245; rs612529	3	-0.0930078	0.0620081	-0.214544	0.0285282	0.911186	0.80691	1.02894	0.133633	0.630786	-0.0863095	0.2449	-0.566314	0.393695	0.784291	-0.000666664	0.02358	0.982006	-0.0861406	0.0677513	-0.218933	0.0466518	0.203577	-0.0718944	0.0827242	-0.234034	0.090245	0.476427	-0.0588269	0.0896231	-0.234488	0.116834	0.579004	0.634441	0.72817	0.633642	0.426023
7769_29_SH3BP2_3BP2	SH3BP2	GGE	Inverse variance weighted	rs10013269; rs6599427; rs743689; rs7662675; rs7696040	5	0.0889416	0.060096	-0.0288466	0.20673	1.09302	0.971565	1.22965	0.138876	0.630786	0.152573	0.177119	-0.19458	0.499727	0.452358	-0.00588333	0.0151628	0.723903	0.0876815	0.0750406	-0.0593981	0.234761	0.242624	0.103639	0.097223	-0.0869181	0.294196	0.346495	0.0874281	0.108275	-0.124792	0.299648	0.464678	3.90541	0.418958	3.71879	0.293475
10816_150_PILRA_PILRA_isoform_FDF03_M14	PILRA	GGE	Inverse variance weighted	rs10953325; rs11770852; rs13232139; rs145074037; rs191647533; rs2525542; rs4370452; rs4646437; rs55758414; rs585071; rs6955197	11	-0.0206114	0.0139524	-0.047958	0.00673527	0.9796	0.953174	1.00676	0.139604	0.630786	0.0189919	0.0320632	-0.043852	0.0818359	0.568212	-0.0117391	0.00855704	0.203331	-0.00463452	0.0180852	-0.0400816	0.0308125	0.79775	-0.00971067	0.0186916	-0.0463462	0.0269249	0.614702	-0.00663021	0.0306314	-0.0666677	0.0534073	0.832987	6.66928	0.756254	4.78729	0.852443
4911_49_GSTP1_Glutathione_S_transferase_Pi	GSTP1	GGE	Inverse variance weighted	rs1254123; rs35212875; rs7118125	3	-0.0945094	0.0632594	-0.218498	0.0294789	0.909819	0.803725	1.02992	0.135176	0.630786	-0.00617867	0.214619	-0.426831	0.414474	0.981677	-0.00933327	0.0216698	0.741091	-0.0906143	0.064457	-0.21695	0.0357214	0.159781	-0.081369	0.0702283	-0.219016	0.0562785	0.366254	-0.0767258	0.0897496	-0.252635	0.0991834	0.482678	0.197852	0.90581	0.0123452	0.91153
5111_15_NRXN3_NRX3B	NRXN3	GGE	Inverse variance weighted	rs12432262; rs12882679; rs17595443; rs34121288; rs727729; rs75857800; rs8021394	7	0.0591471	0.0400384	-0.0193282	0.137622	1.06093	0.980857	1.14754	0.139606	0.630786	0.0381767	0.112061	-0.181464	0.257817	0.747195	0.00250233	0.0124893	0.849095	0.0290489	0.0506039	-0.0701348	0.128233	0.565938	0.0162204	0.0551866	-0.0919454	0.124386	0.778723	0.126158	0.0784793	-0.0276614	0.279977	0.159062	2.50429	0.867987	2.46415	0.781885
4337_49_CRP_CRP	CRP	GGE	Inverse variance weighted	rs11265264; rs142168307; rs1446975; rs2808628; rs35370436; rs35485101; rs6427482	7	0.055819	0.0378681	-0.0184025	0.13004	1.05741	0.981766	1.13887	0.140472	0.631286	0.0579074	0.0853218	-0.109323	0.225138	0.527468	-0.000274092	0.0100344	0.979265	0.0577768	0.0449823	-0.0303884	0.145942	0.198989	0.0581969	0.052003	-0.0437291	0.160123	0.305886	0.0828739	0.0687938	-0.0519621	0.21771	0.273688	4.88688	0.558402	4.88613	0.429934
7049_2_ADAM23_ADAM_23	ADAM23	GGE	Inverse variance weighted	rs10932200; rs111866871; rs114061928; rs114326774; rs115319174; rs12463712; rs12464132; rs12468782; rs12622472; rs1263596; rs12989978; rs13412126; rs138059385; rs1453180; rs148565219; rs149755544; rs1547476; rs16838424; rs1862886; rs2112090; rs2193676; rs2241156; rs2269183; rs2269184; rs3771003; rs4519506; rs6435378; rs6732378; rs6740686; rs6749661; rs717973; rs723349; rs73054268; rs74640687; rs7…	38	-0.0182386	0.012403	-0.0425485	0.0060714	0.981927	0.958344	1.00609	0.141429	0.633701	-0.00749519	0.0188532	-0.0444474	0.029457	0.693305	-0.00228142	0.0030152	0.45419	-0.00930976	0.0180719	-0.0447307	0.0261112	0.606448	-0.0171205	0.0161275	-0.0487305	0.0144895	0.295313	-0.0229792	0.0319025	-0.0855082	0.0395498	0.47587	34.1626	0.602789	33.5901	0.583749
3352_80_CA6_Carbonic_anhydrase_6	CA6	GGE	Inverse variance weighted	rs11121252; rs11121277; rs11121502; rs12060409; rs12143547; rs12727775; rs1961351; rs3861751; rs58957717; rs6692694; rs6694154; rs7551295; rs797252; rs875148; rs9435243	15	-0.0240451	0.0164059	-0.0562006	0.00811043	0.976242	0.945349	1.00814	0.142747	0.636789	-0.0135361	0.0298535	-0.0720489	0.0449767	0.657723	-0.00255209	0.00597519	0.676285	-0.0168641	0.0177071	-0.05157	0.0178417	0.340897	-0.0173165	0.0172882	-0.0512014	0.0165685	0.33352	-0.0233613	0.0332644	-0.0885595	0.0418369	0.49401	17.5738	0.226888	17.3306	0.184629
9867_23_FBP2_F16P2	FBP2	GGE	Inverse variance weighted	rs10761345; rs573212; rs7026729; rs9409515; rs9409570	5	0.169948	0.116017	-0.0574455	0.397341	1.18524	0.944173	1.48786	0.142961	0.636789	-0.0411011	0.267504	-0.565409	0.483207	0.887642	0.0264618	0.0300146	0.442896	0.174131	0.0659034	0.0449602	0.303301	0.00823661	0.191385	0.0788991	0.0367425	0.346027	0.0723169	0.352655	0.182421	-0.00489077	0.710201	0.125355	22.6924	0.00014586	18.0229	0.0004351
3403_1_TPSB2_TPSB2	TPSB2	GGE	Inverse variance weighted	rs12051048; rs12719815; rs12932744; rs2906912; rs4984943; rs55886111; rs56091477; rs60769452; rs72765807	9	-0.0470616	0.0325278	-0.110816	0.0166928	0.954029	0.895103	1.01683	0.147949	0.638482	-0.146129	0.0699329	-0.283198	-0.00906089	0.0750181	0.0147928	0.00924404	0.153576	-0.0705518	0.0395292	-0.148029	0.00692553	0.0742938	-0.071664	0.0425635	-0.155088	0.0117605	0.130737	-0.0764925	0.05964	-0.193387	0.0404018	0.235554	6.71975	0.567149	4.15895	0.761298
13122_19_FLRT2_FLRT2	FLRT2	GGE	Inverse variance weighted	rs10139055; rs10149105; rs1018449; rs10498585; rs12432038; rs12590369; rs12890932; rs1289429; rs17094413; rs17659228; rs2747001; rs36101989; rs5026955; rs61980088; rs74068457; rs8015432; rs8017275; rs8017468; rs985620	19	-0.0419889	0.0290168	-0.0988619	0.0148841	0.95888	0.905868	1.015	0.147882	0.638482	-0.0117545	0.0645503	-0.138273	0.114764	0.857659	-0.00395438	0.00750148	0.604903	-0.0280835	0.0319807	-0.0907657	0.0345986	0.379867	-0.0340277	0.0305934	-0.0939907	0.0259354	0.280663	-0.0227437	0.0500733	-0.120887	0.0754001	0.655109	28.6033	0.0534481	28.1433	0.0432918
15587_20_FOLR2_FOLR2	FOLR2	GGE	Wald ratio	rs12289841	1	0.248086	0.170038	-0.0851894	0.581361	1.28157	0.918338	1.78847	0.144565	0.638482
13112_179_FSTL1_FSTL1	FSTL1	GGE	Inverse variance weighted	rs1147733; rs1259292; rs1259491; rs1733302; rs78226443	5	-0.10376	0.0715791	-0.244056	0.0365345	0.901441	0.783444	1.03721	0.147172	0.638482	-0.488416	0.453937	-1.37813	0.4013	0.360772	0.0358588	0.0417506	0.453557	-0.0764251	0.0830845	-0.239271	0.0864206	0.357653	-0.0359992	0.142198	-0.314707	0.242708	0.812621	-0.0529958	0.134388	-0.316396	0.210404	0.713444	5.46978	0.242398	4.39025	0.222291
18876_77_CHST4_CHST4	CHST4	GGE	Inverse variance weighted	rs35753438; rs58134724	2	0.331609	0.227482	-0.114256	0.777474	1.39321	0.892029	2.17597	0.144914	0.638482																								4.93273	0.0263527
4982_54_PI3_Elafin	PI3	GGE	Inverse variance weighted	rs117535020; rs13969; rs2297201; rs2903781; rs34448893; rs6032127	6	-0.04469	0.0308569	-0.10517	0.0157895	0.956294	0.900172	1.01591	0.147533	0.638482	-0.0932993	0.0522081	-0.195627	0.00902859	0.148457	0.00970277	0.00840615	0.312666	-0.0543976	0.0336806	-0.120412	0.0116163	0.106288	-0.0580724	0.0366633	-0.129932	0.0137876	0.174059	-0.041053	0.060139	-0.158925	0.0768194	0.525174	2.77179	0.735119	1.4395	0.837302
3060_43_C9_C9	C9	GGE	Inverse variance weighted	rs10462009; rs10512702; rs111675464; rs114472213; rs358501; rs696766; rs79665438; rs835703	8	0.0685377	0.0470991	-0.0237765	0.160852	1.07094	0.976504	1.17451	0.145619	0.638482	0.0363969	0.109229	-0.177692	0.250486	0.750307	0.00341601	0.0104745	0.755403	0.0352593	0.0586404	-0.0796759	0.150195	0.547653	0.0356757	0.0728852	-0.107179	0.178531	0.639468	0.0313948	0.0821688	-0.129656	0.192446	0.713739	1.49762	0.982392	1.39126	0.966388
5108_72_NOTCH3_Notch_3	NOTCH3	GGE	Wald ratio	rs10417239	1	0.171262	0.117706	-0.0594422	0.401966	1.1868	0.94229	1.49476	0.145671	0.638482
9322_15_RCN1_RCN1	RCN1	GGE	Inverse variance weighted	rs1884381; rs531576; rs7950201	3	0.0844678	0.0583317	-0.0298624	0.198798	1.08814	0.970579	1.21994	0.147601	0.638482	-0.114515	0.155471	-0.419239	0.190208	0.595842	0.0234281	0.0169681	0.39905	0.0747303	0.0652326	-0.0531256	0.202586	0.251962	0.0399066	0.0752118	-0.107508	0.187322	0.648726	0.143327	0.104176	-0.0608587	0.347513	0.302692	2.00046	0.367794	0.0940972	0.759032
16323_8_NRXN3_NRX3A	NRXN3	GGE	Inverse variance weighted	rs12432262; rs12879869; rs17595443; rs34121288; rs727729; rs77081979; rs8021394	7	0.0588611	0.0406876	-0.0208866	0.138609	1.06063	0.97933	1.14867	0.147993	0.638482	0.0238013	0.113168	-0.198009	0.245611	0.841722	0.00412147	0.012414	0.753353	0.0501497	0.050164	-0.0481718	0.148471	0.317449	0.00655369	0.0579703	-0.107068	0.120175	0.913677	0.105696	0.0790708	-0.0492824	0.260675	0.229763	2.36026	0.883768	2.25003	0.813577
3329_14_PGLYRP1_PGRP_S	PGLYRP1	GGE	Inverse variance weighted	rs2007332; rs2072563; rs62136887; rs78204669	4	0.0673959	0.0463357	-0.023422	0.158214	1.06972	0.97685	1.17142	0.145804	0.638482	-0.0645116	0.104834	-0.269987	0.140963	0.601005	0.0184516	0.0132196	0.297548	0.0612174	0.0497446	-0.036282	0.158717	0.21846	0.0320722	0.0477765	-0.0615698	0.125714	0.550097	0.168973	0.0974476	-0.0220248	0.35997	0.181335	3.12813	0.372289	1.17994	0.554344
9748_31_GSTM3_GSTM3_3	GSTM3	GGE	Inverse variance weighted	rs10494099; rs10857804; rs115181845; rs116631550; rs12072603; rs12407862; rs12411052; rs1277207; rs138509427; rs17034539; rs2790373; rs2797536; rs3738756; rs434029; rs4839556; rs501163; rs518076; rs598158; rs61784860; rs626784; rs640408; rs6684562; rs74113734	23	0.0333111	0.0231287	-0.0120211	0.0786433	1.03387	0.988051	1.08182	0.149796	0.644423	0.0182791	0.0485626	-0.0769036	0.113462	0.710393	0.0020889	0.00589778	0.726732	0.0171118	0.0323402	-0.046275	0.0804985	0.596724	0.0375035	0.0419454	-0.0447096	0.119717	0.380945	0.045134	0.0580877	-0.0687179	0.158986	0.445436	27.5563	0.190855	27.3927	0.15823
14054_17_IL15RA_IL_15_Ra	IL15RA	GGE	Inverse variance weighted	rs11256929; rs12240985; rs1972409; rs3136630; rs34410111; rs4077511; rs41294657; rs45451594; rs4749858; rs56251728; rs585881; rs62626316; rs641034; rs6602322; rs6602360; rs7073906; rs74934234; rs8177688	18	-0.0216868	0.015211	-0.0515004	0.00812675	0.978547	0.949803	1.00816	0.153946	0.659024	-0.0374398	0.0311566	-0.0985067	0.0236271	0.246979	0.00409414	0.00702207	0.567995	-0.0199567	0.01818	-0.0555895	0.015676	0.272321	-0.0159478	0.0169416	-0.0491534	0.0172577	0.359716	-0.0215752	0.0270385	-0.0745707	0.0314204	0.43591	21.6304	0.199353	21.1804	0.171679
12594_5_GCA_GRAN	GCA	GGE	Inverse variance weighted	rs10451557; rs1913807	2	-0.258135	0.181106	-0.613103	0.0968329	0.772491	0.541667	1.10168	0.154063	0.659024																								2.10057	0.147244
12432_23_CACYBP_CYBP	CACYBP	GGE	Wald ratio	rs79904921	1	-0.100029	0.0702943	-0.237806	0.037748	0.904811	0.788356	1.03847	0.154736	0.660031
4297_62_SPON1_Spondin_1	SPON1	GGE	Inverse variance weighted	rs1025412; rs1881520; rs2178243; rs34660024; rs6486097; rs7932860	6	-0.0411731	0.0293047	-0.0986102	0.016264	0.959663	0.906096	1.0164	0.160021	0.661661	-0.0483708	0.0636846	-0.173193	0.0764511	0.489832	0.00128116	0.00986305	0.90292	-0.0402454	0.0322684	-0.103492	0.0230007	0.212322	-0.0440409	0.0334212	-0.109547	0.0214646	0.244731	0.0100229	0.0632784	-0.114003	0.134049	0.880345	4.60851	0.465498	4.58915	0.332107
3296_92_CNTN2_CNTN2	CNTN2	GGE	Inverse variance weighted	rs10900434; rs10900497; rs113640301; rs114677297; rs12038904; rs12043569; rs145003200; rs16855053; rs2181293; rs2802846; rs3125166; rs34451491; rs3738154; rs4951307; rs56300017; rs61814953; rs6663231; rs67699525; rs72749792; rs72753409; rs73080385; rs7527740; rs7534993; rs7535556; rs75914756; rs77074059; rs867450; rs9194	28	0.0261829	0.018819	-0.0107023	0.063068	1.02653	0.989355	1.0651	0.164134	0.661661	0.0868659	0.0379629	0.0124586	0.161273	0.0305031	-0.0118135	0.0065001	0.0806951	0.0254592	0.0210765	-0.0158508	0.0667692	0.22707	0.0347628	0.0200334	-0.00450278	0.0740283	0.0941013	0.0118753	0.0364097	-0.0594878	0.0832383	0.746821	46.1178	0.0123566	40.9194	0.0316185
4314_12_DCTPP1_XTP3A	DCTPP1	GGE	Wald ratio	rs11640950	1	-0.268127	0.189355	-0.639262	0.103008	0.764811	0.527682	1.1085	0.156774	0.661661
12334_25_SHMT1_cSHMT	SHMT1	GGE	Inverse variance weighted	rs11078419; rs116992586; rs117130754; rs1242509; rs1563634; rs16961654; rs2975001; rs3818717; rs4925049; rs62076204; rs6846; rs7215146	12	-0.0262117	0.0189263	-0.0633073	0.0108839	0.974129	0.938655	1.01094	0.166073	0.661661	0.018895	0.0262198	-0.0324958	0.0702858	0.487636	-0.0168168	0.00765594	0.052747	-0.008531	0.0152062	-0.0383351	0.0212731	0.574783	-0.00880749	0.0147881	-0.0377922	0.0201772	0.56351	-0.0194955	0.0486886	-0.114925	0.0759341	0.69652	20.0814	0.0442363	13.5458	0.194737
16015_19_GPT_ALT	GPT	GGE	Wald ratio	rs1055167	1	0.262255	0.187459	-0.105164	0.629675	1.29986	0.900177	1.877	0.161812	0.661661
3640_14_LRPAP1_RAP	LRPAP1	GGE	Inverse variance weighted	rs1054661; rs1622883; rs62272698	3	0.115498	0.0829539	-0.0470915	0.278088	1.12243	0.954	1.3206	0.163826	0.661661	2.5913	1.64046	-0.624002	5.80661	0.359294	-0.202184	0.133817	0.372209	0.160126	0.0892215	-0.0147481	0.335	0.0727012	0.169988	0.104036	-0.0339223	0.373898	0.243884	0.16766	0.120051	-0.0676397	0.40296	0.297344	2.28614	0.318839	0.00330689	0.954142
2436_49_CXCL16_CXCL16__soluble	CXCL16	GGE	Inverse variance weighted	rs2304973; rs35383686; rs4790224; rs4985678	4	-0.0596021	0.0422635	-0.142439	0.0232343	0.942139	0.867241	1.02351	0.158466	0.661661	0.0481299	0.109358	-0.166211	0.262471	0.70285	-0.0155132	0.0145237	0.397308	-0.0486619	0.0454154	-0.137676	0.0403522	0.283951	-0.0385683	0.0485725	-0.13377	0.0566338	0.485185	-0.153051	0.0707674	-0.291755	-0.0143471	0.119268	1.40314	0.704799	0.26225	0.877108
8229_1_GXYLT1_GXLT1	GXYLT1	GGE	Inverse variance weighted	rs11180916; rs11181644; rs11611727; rs117903281; rs12372586; rs12578675; rs1435709; rs1669926; rs2406682; rs4326861; rs4768370; rs6582412; rs7309019; rs78086876; rs7975932; rs812902; rs9738549	17	0.0406128	0.0292935	-0.0168025	0.098028	1.04145	0.983338	1.10299	0.165622	0.661661	0.0461486	0.060869	-0.0731546	0.165452	0.4601	-0.000628134	0.00600143	0.918029	0.0330865	0.0409544	-0.0471841	0.113357	0.419156	0.0370265	0.0485374	-0.0581069	0.13216	0.456657	0.00130585	0.0696176	-0.135145	0.137756	0.985266	15.8757	0.461672	15.8641	0.391143
3299_29_CNTN5_Contactin_5	CNTN5	GGE	Inverse variance weighted	rs1018158; rs10219369; rs10750186; rs10892795; rs11219206; rs11223788; rs12221492; rs1494467; rs1504708; rs17697327; rs1939699; rs2100832; rs34962206; rs4528296; rs61471899; rs61893378; rs66915547; rs67515794; rs7114689; rs770588; rs79246532; rs7948748	22	-0.0333236	0.0237681	-0.079909	0.0132619	0.967226	0.9232	1.01335	0.160906	0.661661	-0.0174701	0.0430398	-0.101828	0.0668879	0.689122	-0.00188891	0.00426955	0.662937	-0.0145775	0.0323658	-0.0780145	0.0488594	0.652423	-0.0252389	0.030444	-0.0849092	0.0344314	0.416413	-0.0764091	0.0535342	-0.181336	0.028518	0.168196	20.3179	0.501211	20.121	0.450383
10892_8_OSMR_OSMR	OSMR	GGE	Inverse variance weighted	rs10067706; rs420444	2	0.179	0.127105	-0.0701255	0.428126	1.19602	0.932277	1.53438	0.159046	0.661661																								0.770898	0.379939
3171_57_APP_amyloid_precursor_protein	APP	GGE	Inverse variance weighted	rs364051; rs439826	2	-0.153045	0.108132	-0.364984	0.0588939	0.858091	0.694208	1.06066	0.156965	0.661661																								0.331064	0.565033
13450_49_USP8_UBP8	USP8	GGE	Wald ratio	rs62019074	1	0.169382	0.120986	-0.0677515	0.406515	1.18457	0.934493	1.50157	0.161511	0.661661
12659_13_OLA1_GTPB9	OLA1	GGE	Inverse variance weighted	rs1991602; rs34006375	2	-0.168658	0.121177	-0.406165	0.0688484	0.844797	0.6662	1.07127	0.163972	0.661661																								0.915509	0.338657
18180_58_RTN4IP1_RT4I1	RTN4IP1	GGE	Inverse variance weighted	rs2297970; rs9373885	2	-0.161593	0.116661	-0.390249	0.0670624	0.850787	0.676889	1.06936	0.166006	0.661661																								0.0491566	0.824537
19622_7_INHBA_Activin_A	INHBA	GGE	Wald ratio	rs73100943	1	0.160309	0.115581	-0.0662284	0.386847	1.17387	0.935917	1.47233	0.165444	0.661661
13738_8_INHBA_Inhibin_bA_chain	INHBA	GGE	Wald ratio	rs73100943	1	0.158952	0.114602	-0.0656678	0.383573	1.17228	0.936442	1.46752	0.165444	0.661661
13931_22_PSMD9_PSMD9	PSMD9	GGE	Wald ratio	rs10770186	1	-0.111751	0.079822	-0.268202	0.0447	0.894267	0.764753	1.04571	0.161512	0.661661
16616_137_ENO3_ENOB	ENO3	GGE	Inverse variance weighted	rs16954309; rs2716943; rs28692633; rs62065024; rs7208035; rs80135274; rs887524	7	0.0454741	0.0324557	-0.0181391	0.109087	1.04652	0.982024	1.11526	0.161181	0.661661	0.0403254	0.0653414	-0.0877438	0.168395	0.564153	0.00105505	0.0112382	0.928849	0.0581723	0.0314514	-0.00347249	0.119817	0.0643724	0.0435862	0.0324008	-0.0199195	0.107092	0.227167	0.0145149	0.0664968	-0.115819	0.144849	0.834446	7.77473	0.255076	7.76105	0.169905
11237_49_PCOLCE_PCOC1	PCOLCE	GGE	Inverse variance weighted	rs111255152; rs4729670; rs60209506; rs62482175	4	-0.131379	0.0942089	-0.316028	0.0532707	0.876886	0.729039	1.05472	0.163152	0.661661	0.0475785	0.607396	-1.14292	1.23807	0.944696	-0.0117018	0.0392363	0.793651	-0.130217	0.108298	-0.342482	0.082047	0.22921	-0.122131	0.128628	-0.374243	0.12998	0.41242	-0.151314	0.139444	-0.424625	0.121996	0.357279	0.354055	0.949561	0.265108	0.875856
16792_4_SIGLEC5_Siglec_5	SIGLEC5	GGE	Inverse variance weighted	rs11084077; rs11084141; rs1125620; rs115494840; rs11670747; rs11881700; rs12459648; rs17658926; rs17834799; rs1875421; rs2659100; rs4802858; rs56796910; rs61063927; rs7251664; rs7255677; rs75588884; rs79847556; rs8112515; rs867191; rs9304719; rs962129	22	-0.0164754	0.0118631	-0.039727	0.00677615	0.98366	0.961052	1.0068	0.164893	0.661661	0.028355	0.0213846	-0.0135587	0.0702687	0.1998	-0.0125231	0.00497017	0.02036	-0.00394502	0.016398	-0.0360851	0.028195	0.809881	-0.00306795	0.0156563	-0.0337543	0.0276184	0.846528	-0.0155071	0.0213469	-0.0573471	0.0263329	0.475594	16.0145	0.768836	9.66587	0.973834
9316_67_WFDC1_WFDC1	WFDC1	GGE	Inverse variance weighted	rs12446955; rs12599055; rs12926924; rs16962986; rs17768659; rs2230127; rs244835; rs3759978; rs42763; rs437218; rs58699643; rs7201078; rs78270271	13	0.031596	0.0225214	-0.012546	0.0757379	1.0321	0.987532	1.07868	0.160638	0.661661	0.0504247	0.0375932	-0.023258	0.124107	0.206852	-0.00333959	0.0053388	0.544382	0.0324367	0.0258271	-0.0181844	0.0830578	0.209146	0.0309307	0.0291299	-0.0261639	0.0880252	0.309221	0.0405648	0.0525594	-0.0624516	0.143581	0.45517	10.7625	0.549372	10.3712	0.497335
13954_9_GNP T1_G 1	GNP T1	GGE	Wald ratio	rs78459273	1	0.220747	0.158583	-0.0900755	0.53157	1.24701	0.913862	1.7016	0.163923	0.661661
15584_9_CFHR2_FHR2	CFHR2	GGE	Inverse variance weighted	rs10922015; rs12062715; rs12138550; rs16839591; rs17573790; rs2477073; rs4657814; rs6428320; rs71631838; rs7527415; rs7537893; rs7556418; rs78727914	13	-0.0181677	0.0130698	-0.0437846	0.00744914	0.981996	0.95716	1.00748	0.164514	0.661661	0.0137462	0.0236126	-0.0325345	0.060027	0.572201	-0.00965174	0.00594748	0.132911	-0.0182997	0.0159241	-0.049511	0.0129116	0.250481	-0.0185834	0.0166109	-0.0511409	0.013974	0.285143	-0.0119712	0.029379	-0.069554	0.0456117	0.690836	9.87715	0.626738	7.24357	0.779029
5129_12_SCARF1_SREC_I	SCARF1	GGE	Inverse variance weighted	rs117947741; rs12451892; rs2070862; rs60786249; rs9898228	5	-0.121534	0.0856698	-0.289447	0.0463791	0.885561	0.748678	1.04747	0.156007	0.661661	-0.0103659	0.298193	-0.594825	0.574093	0.974453	-0.00838635	0.021547	0.723101	-0.123388	0.10332	-0.325896	0.0791199	0.232389	-0.132947	0.108147	-0.344915	0.0790207	0.28632	-0.147813	0.124717	-0.392258	0.0966318	0.301543	2.84392	0.584275	2.69244	0.441514
5392_73_FAS_Fas__soluble	FAS	GGE	Inverse variance weighted	rs10887860; rs11185866; rs17382301; rs1926199; rs1968028; rs2250398; rs71477200; rs7911226; rs9421696; rs9658713	10	0.0430549	0.0304083	-0.0165454	0.102655	1.044	0.983591	1.10811	0.156807	0.661661	0.0369015	0.0536968	-0.0683443	0.142147	0.511371	0.000871422	0.00626756	0.892857	0.071709	0.0370987	-0.00100445	0.144423	0.0532454	0.060165	0.0388414	-0.0159641	0.136294	0.155793	0.0300237	0.0684007	-0.104042	0.164089	0.671055	7.17735	0.61866	7.15802	0.519683
17836_17_S100A16_S100A16	S100A16	GGE	Inverse variance weighted	rs3014875; rs7536152	2	-0.189055	0.136705	-0.456997	0.0788879	0.827741	0.633182	1.08208	0.166685	0.662353																								0.151076	0.69751
6626_81_CHST12_CHSTC	CHST12	GGE	Inverse variance weighted	rs6945061; rs6952433	2	-0.0710573	0.0515083	-0.172013	0.0298989	0.931409	0.841968	1.03035	0.167731	0.663522																								0.075458	0.78355
14006_36_GNMT_GNMT	GNMT	GGE	Inverse variance weighted	rs10948067; rs6940814; rs78882866	3	0.0563442	0.0408552	-0.023732	0.13642	1.05796	0.976547	1.14616	0.167858	0.663522	0.0791605	0.0773007	-0.0723489	0.23067	0.492433	-0.00411167	0.0118256	0.786975	0.06348	0.0409357	-0.016754	0.143714	0.120968	0.0642971	0.0444179	-0.022762	0.151356	0.284705	0.0597282	0.0767422	-0.0906865	0.210143	0.517853	0.744856	0.689059	0.623965	0.429578
6544_33_NELL1_NELL1	NELL1	GGE	Inverse variance weighted	rs11025543; rs11025673; rs11820583; rs1474174; rs1516767; rs1520903; rs16905844; rs16907140; rs1880086; rs327025; rs3781749; rs6483707; rs7119457; rs7126627; rs72942347; rs73462585; rs75422647; rs77263493; rs7936453; rs9795218	20	0.023203	0.0168752	-0.00987236	0.0562784	1.02347	0.990176	1.05789	0.169138	0.666364	-0.0148363	0.0287527	-0.0711915	0.041519	0.612138	0.00727709	0.00445351	0.119625	0.000390586	0.0227373	-0.0441746	0.0449557	0.986294	-0.0025464	0.0218482	-0.045369	0.0402762	0.90844	0.0226111	0.0473702	-0.0702346	0.115457	0.638573	12.6089	0.857977	9.93891	0.933882
14133_93_IL1R2_IL_1_sRII	IL1R2	GGE	Inverse variance weighted	rs11903354; rs12617343; rs13003883; rs17025894; rs1848699; rs1997502; rs2310169; rs3218953; rs6543124; rs6750994; rs72817861; rs72822915; rs75187975; rs7596440; rs7606208; rs76168489; rs77650045	17	-0.0337388	0.0245562	-0.0818689	0.0143913	0.966824	0.921393	1.0145	0.169459	0.666364	0.0433368	0.0511576	-0.0569322	0.143606	0.41024	-0.0136232	0.00805508	0.111454	-0.0437061	0.0268223	-0.0962778	0.00886556	0.103213	-0.0454706	0.026219	-0.0968599	0.00591861	0.102092	-0.0360934	0.0428517	-0.120083	0.047896	0.412042	29.2748	0.0221475	24.5865	0.0557803
17403_14_ACADSB_acyl_Coenzyme_A_dehydroge se	ACADSB	GGE	Inverse variance weighted	rs11593582; rs12243832; rs17104496; rs2164750; rs7913063	5	-0.0856239	0.062656	-0.20843	0.0371819	0.917939	0.811858	1.03788	0.17176	0.668817	-0.148157	0.144133	-0.430657	0.134344	0.379619	0.00668648	0.0138794	0.662939	-0.0817451	0.074312	-0.227397	0.0639063	0.271321	-0.0772897	0.0849278	-0.243748	0.0891689	0.414268	-0.0213735	0.102182	-0.22165	0.178903	0.844535	1.77732	0.776628	1.54524	0.67187
18830_1_ITLN1_Omentin	ITLN1	GGE	Inverse variance weighted	rs111974651; rs2256633; rs4656951; rs77584890	4	0.117994	0.0863986	-0.0513472	0.287335	1.12524	0.949949	1.33287	0.172035	0.668817	0.0981133	0.271486	-0.434	0.630226	0.752413	0.00143266	0.0185468	0.94546	0.0892555	0.0987001	-0.104197	0.282708	0.365831	0.0525344	0.137271	-0.216516	0.321585	0.727442	0.0572663	0.140134	-0.217397	0.33193	0.710215	0.963359	0.810117	0.957392	0.619591
15304_1_REG3A_PAP1	REG3A	GGE	Inverse variance weighted	rs111242459; rs114426460; rs116637422; rs12465102; rs12990312; rs17261307; rs2902073; rs4459759; rs4853434; rs57316581; rs7602740	11	0.0454548	0.0334069	-0.0200226	0.110932	1.0465	0.980176	1.11732	0.173627	0.668817	0.0423013	0.0640511	-0.0832389	0.167841	0.525519	0.000506234	0.00858938	0.95429	0.0649962	0.0427768	-0.0188465	0.148839	0.128656	0.0657952	0.0430356	-0.0185546	0.150145	0.157294	0.0527607	0.0639895	-0.0726587	0.17818	0.428872	11.3808	0.328633	11.3764	0.250791
3378_49_KLK7_Kallikrein_7	KLK7	GGE	Wald ratio	rs283507	1	0.20951	0.153713	-0.0917674	0.510788	1.23307	0.912317	1.6666	0.172884	0.668817
7128_9_VWA2_VWA2	VWA2	GGE	Inverse variance weighted	rs1005633; rs10885516; rs11196455; rs12784071; rs2245058; rs34668207; rs7080221; rs74157232; rs7916887	9	-0.0529208	0.0387412	-0.128854	0.0230119	0.948455	0.879103	1.02328	0.171936	0.668817	-0.03896	0.0726945	-0.181441	0.103521	0.608599	-0.00178005	0.00763151	0.822241	-0.0720638	0.0462058	-0.162627	0.0184995	0.118848	-0.077988	0.0501945	-0.176369	0.0203931	0.158857	-0.144951	0.0866387	-0.314763	0.0248606	0.132854	9.07737	0.335811	9.00736	0.252128
18337_4_GMDS_GMDS	GMDS	GGE	Wald ratio	rs9392325	1	0.245957	0.180454	-0.107732	0.599647	1.27884	0.897868	1.82147	0.172885	0.668817
6382_17_MANBA_MANBA	MANBA	GGE	Inverse variance weighted	rs11734573; rs11944004; rs12513074; rs12645469; rs1599686; rs2631268; rs34316881; rs4648022; rs57957741; rs6821137; rs72937532; rs7656627	12	0.0290067	0.0212313	-0.0126066	0.07062	1.02943	0.987473	1.07317	0.171868	0.668817	0.0095954	0.0378955	-0.0646797	0.0838705	0.805238	0.00368283	0.00595541	0.550136	0.0312911	0.0262496	-0.0201582	0.0827404	0.233238	0.0247947	0.0251868	-0.0245714	0.0741607	0.346061	0.0471283	0.0387181	-0.028759	0.123016	0.24899	6.76429	0.817838	6.38187	0.782225
18236_3_HSPC159_LEGL	LGALSL	GGE	Wald ratio	rs78459351	1	-0.180308	0.132482	-0.439971	0.0793561	0.835013	0.644055	1.08259	0.173513	0.668817
15644_1_BTD_Biotinidase	BTD	GGE	Inverse variance weighted	rs113394322; rs114426744; rs11712968; rs1387027; rs2102302; rs2455797; rs34888646; rs35763870; rs35874403; rs3773469; rs3844287; rs4407396; rs4685377; rs568833; rs574141; rs61669624; rs61710645; rs6762951; rs6775152; rs6805619; rs73024228; rs7623193	22	-0.0371905	0.0273642	-0.0908244	0.0164434	0.963493	0.913178	1.01658	0.174118	0.669001	-0.0684028	0.069905	-0.205417	0.0686109	0.33951	0.00377462	0.00775265	0.631636	-0.0235857	0.0351926	-0.0925632	0.0453918	0.502737	-0.0878273	0.056516	-0.198599	0.022944	0.13512	-0.0319304	0.0749551	-0.178842	0.114982	0.674447	29.1963	0.109369	28.8543	0.0906689
12727_7_PTGFRN_FPRP	PTGFRN	GGE	Inverse variance weighted	rs1013910; rs10494201; rs10923260; rs10923982; rs116019118; rs12066192; rs12071291; rs12085260; rs1289669; rs1342388; rs17521050; rs2246319; rs2622360; rs319509; rs490121; rs6671017; rs699735; rs7511712; rs7528606; rs77876907; rs797999; rs798058	22	0.0204645	0.0151031	-0.00913756	0.0500665	1.02068	0.990904	1.05134	0.175422	0.670836	0.0185876	0.0232109	-0.0269058	0.064081	0.43265	0.000486368	0.00448383	0.914703	0.0320849	0.0181543	-0.00349753	0.0676673	0.0771707	0.0245218	0.0170748	-0.00894472	0.0579884	0.165692	0.0192465	0.0269724	-0.0336194	0.0721125	0.483353	27.0827	0.168132	27.0668	0.133395
8288_27_APOH_b2_Glycoprotein_I	APOH	GGE	Inverse variance weighted	rs17763142; rs17769593; rs377621139; rs8075247; rs8178858; rs9652864; rs9889663; rs9901697	8	0.0579944	0.0428068	-0.025907	0.141896	1.05971	0.974426	1.15246	0.175484	0.670836	0.055216	0.0859132	-0.113174	0.223606	0.544184	0.00036238	0.00944483	0.970639	0.069206	0.0566363	-0.0418011	0.180213	0.221731	-0.000471157	0.0806594	-0.158564	0.157621	0.995502	0.138798	0.112166	-0.0810487	0.358644	0.255825	7.48666	0.380024	7.48482	0.278326
2687_2_MIA_MIA	MIA	GGE	Inverse variance weighted	rs10411877; rs116972110; rs1461009; rs1476921; rs2604876; rs7254192; rs7260538; rs73044533; rs8109818	9	0.0236718	0.0178027	-0.0112215	0.0585652	1.02395	0.988841	1.06031	0.183626	0.674598	0.0285618	0.0240632	-0.0186022	0.0757258	0.273963	-0.00236668	0.00721625	0.752529	0.0227632	0.0169837	-0.0105247	0.0560512	0.180147	0.0229514	0.0175838	-0.0115128	0.0574156	0.228092	-0.00222906	0.0366439	-0.0740511	0.069593	0.952987	15.4297	0.05131	15.1962	0.0335655
17153_46_KIR2DL3_KI2L3	KIR2DL3	GGE	Wald ratio	rs6509930	1	0.231659	0.174442	-0.110248	0.573565	1.26069	0.895612	1.77458	0.184179	0.674598
16057_6_IGF2R_IGF_II_receptor	IGF2R	GGE	Inverse variance weighted	rs1652508; rs2066106; rs316034; rs372440; rs3798156; rs3798186; rs3798201; rs4551194; rs4709313; rs55984004; rs58930620; rs629849; rs674249; rs73023847; rs76686939; rs9295123; rs9365173	17	0.025818	0.019219	-0.0118511	0.0634872	1.02615	0.988219	1.06555	0.179154	0.674598	-0.00363497	0.0350525	-0.0723378	0.0650679	0.918781	0.00566725	0.00564049	0.330954	0.0239996	0.0267278	-0.028387	0.0763861	0.369226	0.00759584	0.0267535	-0.044841	0.0600326	0.780113	0.0699165	0.0477318	-0.0236377	0.163471	0.162354	14.1349	0.588668	13.1254	0.592616
6558_5_COLEC10_COL10	COLEC10	GGE	Wald ratio	rs1385493	1	-0.256537	0.194052	-0.636878	0.123805	0.773727	0.528941	1.1318	0.186168	0.674598
7779_86_CHST11_CHSTB	CHST11	GGE	Inverse variance weighted	rs10778339; rs10861107; rs11112100; rs11112147; rs11614814; rs117580048; rs12579643; rs1353191; rs138888747; rs1564892; rs1622100; rs17035985; rs2374395; rs2694417; rs4135062; rs55857339; rs703667; rs7301450; rs73394538; rs746034; rs7953577; rs7953927; rs8181668; rs856595	24	-0.0249497	0.0188945	-0.0619829	0.0120834	0.975359	0.939899	1.01216	0.186676	0.674598	-0.0122537	0.0375239	-0.0858006	0.0612931	0.747089	-0.0019194	0.00490127	0.699111	-0.0166772	0.0266651	-0.0689409	0.0355865	0.531689	-0.0253673	0.0266303	-0.0775628	0.0268282	0.350712	0.0212378	0.0471323	-0.0711415	0.113617	0.656497	15.47	0.877002	15.3166	0.848295
15603_20_ITGA2_Integrin_alpha_2	ITGA2	GGE	Inverse variance weighted	rs181769; rs3212454; rs984966	3	0.112881	0.0842449	-0.0522394	0.278001	1.1195	0.949102	1.32049	0.180275	0.674598	0.367397	0.230519	-0.0844195	0.819213	0.35673	-0.0215341	0.0181545	0.445922	0.13226	0.0938302	-0.0516477	0.316167	0.158669	0.14168	0.109166	-0.0722846	0.355644	0.323856	0.166606	0.127947	-0.0841703	0.417383	0.322641	1.42155	0.491263	0.0145933	0.903847
7145_1_ITIH3_ITIH3	ITIH3	GGE	Inverse variance weighted	rs113481501; rs115031789; rs11706001; rs11706139; rs11918955; rs12487108; rs2581828; rs35306382; rs3774480; rs4687689; rs6803492; rs740756; rs7638857; rs807193	14	0.0300788	0.0226643	-0.0143432	0.0745007	1.03054	0.985759	1.07735	0.184461	0.674598	0.0519521	0.0527542	-0.0514462	0.15535	0.344165	-0.00406276	0.00878354	0.651967	0.039763	0.0275321	-0.0141998	0.0937258	0.14867	0.0396804	0.0301901	-0.0194921	0.0988529	0.211446	0.0181868	0.0495897	-0.0790091	0.115383	0.719709	15.7177	0.264712	15.4423	0.218132
11257_1_QDPR_DHPR	QDPR	GGE	Inverse variance weighted	rs11730283; rs13124633; rs1459331; rs2159309; rs2697685; rs4698599; rs67937728; rs6851547; rs80173098; rs9992238	10	-0.0513437	0.038843	-0.127476	0.0247887	0.949952	0.880314	1.0251	0.186226	0.674598	-0.207593	0.105373	-0.414124	-0.0010619	0.0843335	0.0153456	0.00962014	0.149344	-0.0445079	0.0500288	-0.142564	0.0535486	0.373656	-0.0341395	0.0561809	-0.144254	0.0759751	0.558426	-0.035505	0.0723523	-0.177315	0.106305	0.635365	5.82709	0.757091	3.28257	0.915394
15558_63_ENPEP_AMPE	ENPEP	GGE	Inverse variance weighted	rs10013061; rs10025993; rs10050107; rs12508135; rs12644107; rs13117254; rs17043075; rs2348206; rs4834275; rs4834766; rs6533495; rs669262; rs6833731; rs72667979; rs7681062	15	-0.0285105	0.0213359	-0.0703289	0.0133079	0.971892	0.932087	1.0134	0.181462	0.674598	-0.0641126	0.0375869	-0.137783	0.00955766	0.111822	0.00592651	0.00517762	0.272996	-0.0443081	0.0267725	-0.0967823	0.00816601	0.0979274	-0.0447909	0.0252935	-0.0943662	0.00478431	0.0983461	-0.0527461	0.039972	-0.131091	0.025599	0.20815	14.5458	0.409888	13.214	0.431417
9901_28_EGLN1_EGLN1	EGLN1	GGE	Inverse variance weighted	rs11122538; rs11568020; rs11590877; rs12130935; rs12410564; rs12729763; rs1339891; rs139573694; rs1416909; rs1617029; rs2759347; rs4658901; rs551480; rs7524562; rs7542797; rs821634; rs9432242	17	-0.0423338	0.0317921	-0.104646	0.0199788	0.95855	0.900643	1.02018	0.182998	0.674598	-0.0435636	0.0587564	-0.158726	0.071599	0.469885	0.000140646	0.0056512	0.980473	-0.0558675	0.0439907	-0.142089	0.0303543	0.204091	-0.0431733	0.0546997	-0.150385	0.0640381	0.441489	-0.0701408	0.0750391	-0.217217	0.0769359	0.363825	12.8524	0.683516	12.8518	0.613744
19602_36_JUND_jun_D	JUND	GGE	Wald ratio	rs10406080	1	-0.215186	0.160827	-0.530408	0.100035	0.806391	0.588365	1.10521	0.180898	0.674598
7218_87_ATP1B2_AT1B2	ATP1B2	GGE	Inverse variance weighted	rs11078725; rs11870307; rs12939581; rs35119871; rs35261002; rs4130668; rs6502996; rs6503006; rs8075459	9	0.0413599	0.0309851	-0.019371	0.102091	1.04223	0.980815	1.10748	0.181932	0.674598	0.0534152	0.0656265	-0.0752128	0.182043	0.44249	-0.00173584	0.00832997	0.840862	0.0565096	0.0392887	-0.0204964	0.133516	0.150345	0.0663615	0.0406346	-0.0132824	0.146005	0.141085	0.0779537	0.0656971	-0.0508127	0.20672	0.26944	7.02454	0.533987	6.98112	0.430848
4546_27_ADGRE2_EMR2	ADGRE2	GGE	Inverse variance weighted	rs10422676; rs2420543; rs4569396; rs679205	4	0.102144	0.0774444	-0.0496467	0.253936	1.10754	0.951566	1.28909	0.18719	0.674598	-0.0610441	0.222239	-0.496632	0.374544	0.809336	0.0130434	0.0164852	0.511742	0.0397916	0.0935866	-0.143638	0.223221	0.670702	0.0215945	0.115877	-0.205525	0.248714	0.864054	0.0236617	0.125127	-0.221587	0.26891	0.862083	3.26922	0.35195	2.48985	0.287963
12786_61_GPCPD1_GDE5	GPCPD1	GGE	Wald ratio	rs6133228	1	-0.180912	0.135211	-0.445925	0.0841007	0.834509	0.640232	1.08774	0.180896	0.674598
3488_64_CAT_Catalase	CAT	GGE	Inverse variance weighted	rs10836212; rs1267471; rs17881482; rs2746159; rs2746626; rs769218	6	-0.0505312	0.0382016	-0.125406	0.0243439	0.950724	0.882138	1.02464	0.185918	0.674598	-0.0840731	0.0909087	-0.262254	0.094108	0.407408	0.00503222	0.0123762	0.705114	-0.0558607	0.042943	-0.140029	0.0283075	0.193323	-0.0559977	0.0463137	-0.146773	0.0347771	0.280675	-0.0559977	0.0604627	-0.174505	0.0625092	0.39687	2.79671	0.731291	2.63139	0.621273
19581_15_IGFBP5_IGFBP_5	IGFBP5	GGE	Wald ratio	rs7598172	1	0.242708	0.184009	-0.11795	0.603367	1.2747	0.888741	1.82826	0.187169	0.674598
15394_79_UNC5B_UNC5B	UNC5B	GGE	Inverse variance weighted	rs10999754; rs10999760; rs1572858; rs4517438; rs79671692	5	-0.0829826	0.061621	-0.20376	0.0377946	0.920367	0.815658	1.03852	0.17809	0.674598	-0.230175	0.156188	-0.536303	0.0759524	0.23699	0.0143569	0.0139985	0.38055	-0.0999484	0.0736414	-0.244286	0.0443888	0.174708	-0.107811	0.0925589	-0.289226	0.0736045	0.308837	-0.0907912	0.0995067	-0.285824	0.104242	0.413168	1.24977	0.869838	0.197907	0.977926
6925_26_SNX8_SNX8	SNX8	GGE	Wald ratio	rs58921703	1	0.225114	0.170026	-0.108137	0.558366	1.25247	0.897505	1.74781	0.185504	0.674598
17408_2_PMM1_PMM1	PMM1	GGE	Wald ratio	rs8139993	1	-0.251444	0.190488	-0.624801	0.121914	0.777677	0.535368	1.12966	0.186837	0.674598
2480_58_TIMP3_TIMP_3	TIMP3	GGE	Inverse variance weighted	rs11089528; rs117851892; rs118117769; rs130539; rs130553; rs16990808; rs16991717; rs2267192; rs2283885; rs240077; rs2413202; rs2710369; rs2710378; rs28542297; rs4437061; rs56202004; rs5749441; rs5754158; rs5754260; rs5754266; rs5754423; rs5998508; rs5998610; rs5998659; rs60122905; rs62234572; rs7291985; rs73154374; rs737726; rs77798353; rs9609381; rs9609647; rs9619260	33	-0.0191702	0.0142946	-0.0471876	0.00884721	0.981012	0.953908	1.00889	0.179894	0.674598	-0.0447851	0.0201284	-0.0842367	-0.00533354	0.0334952	0.00843305	0.00480788	0.0893122	-0.0328394	0.0123391	-0.0570239	-0.0086548	0.0077813	-0.0242894	0.0112809	-0.0463999	-0.00217881	0.0389483	0.0470881	0.0371437	-0.0257135	0.11989	0.214042	69.013	0.000158212	62.7823	0.000626395
8957_72_ERLEC1_XTP3B	ERLEC1	GGE	Wald ratio	rs2542580	1	0.159119	0.119548	-0.0751961	0.393433	1.17248	0.927562	1.48206	0.18319	0.674598
5105_2_RTN4R_Nogo_Receptor	RTN4R	GGE	Inverse variance weighted	rs165824; rs175206; rs175207; rs2073771; rs399162; rs4646316; rs649737; rs8139091; rs887205	9	0.04526	0.0336737	-0.0207404	0.111261	1.0463	0.979473	1.11769	0.178924	0.674598	0.0815114	0.062568	-0.0411219	0.204145	0.233873	-0.00630551	0.00904316	0.508123	0.0561535	0.0290058	-0.00069788	0.113005	0.0528751	0.0555656	0.028457	-0.000210108	0.111341	0.0866412	0.0362764	0.056932	-0.0753103	0.147863	0.541803	15.4559	0.0508644	14.4521	0.0437003
16558_2_MYOC_MYOC	MYOC	GGE	Inverse variance weighted	rs10912673; rs144059958; rs2232825; rs2294723; rs235896; rs41263736; rs4916414; rs61805805; rs6425600; rs74838567; rs752130; rs75470413; rs7547721; rs7556644; rs79495172; rs912300; rs9425304	17	-0.0283256	0.0211436	-0.0697672	0.0131159	0.972072	0.932611	1.0132	0.18035	0.674598	-0.0254053	0.0386059	-0.101073	0.0502622	0.520467	-0.000604372	0.00658951	0.928136	-0.0249324	0.0236992	-0.0713828	0.021518	0.292782	-0.0260834	0.0232688	-0.0716903	0.0195235	0.278849	-0.0222641	0.0341008	-0.0891017	0.0445735	0.523097	23.0679	0.111931	23.055	0.0829795
13929_27_CROT_OCTC	CROT	GGE	Inverse variance weighted	rs10266002; rs117996004; rs1320780; rs146312; rs2373363; rs31669; rs4148812; rs56146479; rs6947784; rs6950123; rs6963254; rs73705011	12	0.0475713	0.0353322	-0.0216799	0.116822	1.04872	0.978553	1.12392	0.178174	0.674598	0.00642605	0.0530248	-0.0975026	0.110355	0.905942	0.00918291	0.0088487	0.323819	0.000721232	0.0289981	-0.056115	0.0575574	0.980157	0.00381294	0.0274968	-0.0500807	0.0577066	0.892218	0.0797124	0.0674588	-0.0525069	0.211932	0.262262	26.3673	0.00572054	23.8037	0.00813886
15367_38_BPIFB1_LPLC1	BPIFB1	GGE	Inverse variance weighted	rs117582366; rs11908441; rs13038628; rs17301126; rs2424938; rs2424960; rs2626546; rs6057648; rs6058899; rs6087434; rs6119285; rs6142110; rs736264; rs911139	14	-0.0252892	0.0192036	-0.0629283	0.0123499	0.975028	0.939011	1.01243	0.187874	0.67545	-0.0387105	0.0358059	-0.10889	0.0314691	0.300892	0.00273994	0.00616947	0.664864	-0.0250808	0.0235435	-0.0712261	0.0210644	0.286741	-0.0250053	0.0229147	-0.0699181	0.0199074	0.29498	0.00756225	0.0419555	-0.0746704	0.0897949	0.85974	7.39178	0.88085	7.19454	0.844494
8900_28_NEO1_NEO1	NEO1	GGE	Inverse variance weighted	rs12913589; rs80246563; rs8038527	3	-0.0806876	0.0613388	-0.200912	0.0395366	0.922482	0.817985	1.04033	0.188362	0.675598	0.0468126	0.125991	-0.20013	0.293755	0.773525	-0.0175013	0.0151062	0.453323	-0.0538566	0.0661183	-0.183448	0.0757351	0.41533	-0.0536191	0.0702867	-0.191381	0.0841427	0.525242	-0.0530571	0.0920896	-0.233553	0.127439	0.622712	1.77955	0.410749	0.437308	0.508425
13102_1_FAM3D_FAM3D	FAM3D	GGE	Inverse variance weighted	rs11929131; rs12493131; rs12638242; rs3749289; rs4596165; rs4681753	6	0.0521044	0.0397484	-0.0258024	0.130011	1.05349	0.974528	1.13884	0.189906	0.679523	-0.00457846	0.0414016	-0.0857256	0.0765687	0.917271	0.0128091	0.00621475	0.10832	0.0256863	0.0311422	-0.0353523	0.0867249	0.409481	0.0261244	0.0310868	-0.0348057	0.0870546	0.439027	0.0503328	0.0818439	-0.110081	0.210747	0.565472	9.06357	0.106555	4.3955	0.355119
3420_21_CA13_Carbonic_anhydrase_XIII	CA13	GGE	Inverse variance weighted	rs1014915; rs10504819; rs11773973; rs12680668; rs148297528; rs150568131; rs2466764; rs6987387; rs73304862; rs7840687	10	-0.0290846	0.0222387	-0.0726724	0.0145032	0.971334	0.929905	1.01461	0.190928	0.679955	-0.00998397	0.0362497	-0.0810334	0.0610654	0.789972	-0.00431777	0.00647113	0.523398	-0.0276367	0.0282174	-0.0829429	0.0276694	0.327372	-0.0248157	0.0276041	-0.0789198	0.0292883	0.392077	-0.0232315	0.0445882	-0.110624	0.0641614	0.614926	7.75038	0.559485	7.30517	0.504093
11178_21_SVEP1_SVEP1	SVEP1	GGE	Inverse variance weighted	rs1049927; rs10739286; rs10817080; rs10980234; rs11792528; rs1180281; rs12335442; rs12335533; rs12341362; rs12350013; rs12350319; rs1571260; rs17807662; rs2209815; rs2795057; rs3983508; rs41305611; rs4335197; rs4419883; rs536722; rs551517; rs555000; rs59862957; rs61021843; rs62569941; rs62571297; rs62578882; rs7037137; rs73531552; rs76710097; rs76777292; rs77585163; rs77939968; rs7853220	34	-0.030356	0.0232058	-0.0758393	0.0151274	0.9701	0.926965	1.01524	0.190832	0.679955	0.00922895	0.058775	-0.10597	0.124428	0.876214	-0.00439032	0.00598123	0.468283	-0.0227652	0.0346135	-0.0906076	0.0450773	0.510734	-0.0197337	0.049692	-0.11713	0.0776626	0.693836	-0.0289842	0.0710301	-0.168203	0.110235	0.685869	38.7215	0.227139	38.0804	0.212192
4250_23_NSFL1C_NSF1C	NSFL1C	GGE	Wald ratio	rs9575	1	0.24957	0.191242	-0.125264	0.624403	1.28347	0.882264	1.86713	0.191893	0.681786
15539_15_SLITRK1_SLIK1	SLITRK1	GGE	Wald ratio	rs2876803	1	-0.196292	0.150762	-0.491787	0.0992021	0.821772	0.611533	1.10429	0.192917	0.682214
17783_9_MMAB_MMAB	MMAB	GGE	Inverse variance weighted	rs10849928; rs10850219; rs10850503; rs1344544; rs149666077; rs1861811; rs2878960; rs4766583	8	0.0538022	0.0413037	-0.0271531	0.134758	1.05528	0.973212	1.14426	0.192712	0.682214	0.0105487	0.121094	-0.226796	0.247894	0.933418	0.00412539	0.010857	0.717051	0.0636965	0.0554596	-0.0450044	0.172397	0.250754	0.0781915	0.0678447	-0.0547841	0.211167	0.286947	0.0282325	0.0793234	-0.127241	0.183706	0.732388	5.48389	0.601127	5.33951	0.501062
18162_167_IRAK4_IRAK4	IRAK4	GGE	Wald ratio	rs12229685	1	-0.166139	0.127799	-0.416626	0.0843471	0.846928	0.659268	1.08801	0.1936	0.68269
6255_74_CPXM1_CPXM1	CPXM1	GGE	Inverse variance weighted	rs10485600; rs11087557; rs13036745; rs13040512; rs1810636; rs215554; rs2326055; rs2422734; rs2422738; rs2422862; rs41308639; rs4239737; rs6051432; rs6106524; rs6114803; rs77363297	16	0.0353781	0.0272356	-0.0180037	0.0887598	1.03601	0.982157	1.09282	0.193956	0.68269	0.0152288	0.0413742	-0.0658646	0.0963222	0.718323	0.00341166	0.00519351	0.521893	0.0290489	0.0291441	-0.0280734	0.0861713	0.318893	0.0237314	0.0299459	-0.0349625	0.0824253	0.440438	0.00385917	0.0667327	-0.126937	0.134655	0.954647	19.726	0.182698	19.1361	0.159812
9962_1_CDHR5_MUCDL	CDHR5	GGE	Wald ratio	rs12360820	1	0.228255	0.176805	-0.118283	0.574792	1.25641	0.888445	1.77676	0.196704	0.689148
2797_56_APOB_Apo_B	APOB	GGE	Wald ratio	rs563290	1	0.174735	0.135348	-0.0905472	0.440016	1.19093	0.913431	1.55273	0.196702	0.689148
11646_4_CHST9_Carbohydrate_sulfotransferase_9	CHST9	GGE	Inverse variance weighted	rs17621618; rs1785548; rs34688904; rs34738073; rs62082887; rs7241555; rs8094952; rs9807634; rs9947581; rs9954591	10	0.0325377	0.0252616	-0.0169751	0.0820505	1.03307	0.983168	1.08551	0.197736	0.6896	0.0600695	0.0552034	-0.0481291	0.168268	0.308222	-0.00430452	0.0076742	0.59022	0.0410988	0.0302841	-0.018258	0.100456	0.174747	0.042362	0.0324466	-0.0212333	0.105957	0.224077	0.0401476	0.0431231	-0.0443737	0.124669	0.376152	0.828033	0.999742	0.513414	0.999853
3719_2_CDKN1B_p27Kip1	CDKN1B	GGE	Wald ratio	rs111909987	1	-0.154053	0.119606	-0.388482	0.0803756	0.857227	0.678086	1.08369	0.197746	0.6896
6388_21_CCDC126_CC126	CCDC126	GGE	Inverse variance weighted	rs10256606; rs116922788; rs11762463; rs11765441; rs11970940; rs198700; rs2390849; rs3807462; rs62467156; rs6461712; rs73082939; rs73683966; rs7784817; rs78268358; rs975995	15	-0.0355787	0.0276709	-0.0898136	0.0186563	0.965047	0.914102	1.01883	0.19852	0.690704	-0.0911299	0.0541498	-0.197263	0.0150037	0.116237	0.00857448	0.00722053	0.25627	-0.0608798	0.032194	-0.12398	0.00222036	0.0586201	-0.0635456	0.0309489	-0.124205	-0.00288583	0.0592252	0.00167551	0.059021	-0.114006	0.117357	0.977753	18.054	0.204334	16.2872	0.233968
3459_49_PDGFRB_PDGF_Rb	PDGFRB	GGE	Inverse variance weighted	rs10040625; rs10066011; rs1010101; rs1030176; rs112766024; rs12523235; rs144368016; rs168483; rs17111367; rs173438; rs17723793; rs17797321; rs1870229; rs191110285; rs2052489; rs216151; rs2233299; rs2237090; rs2303028; rs2344874; rs253345; rs2895863; rs30884; rs3213804; rs34893624; rs4958891; rs56113366; rs60545774; rs6579788; rs72830245; rs74730526; rs76173047; rs76848641; rs7732895; rs7735252; r…	37	-0.00988426	0.00770948	-0.0249948	0.00522632	0.990164	0.975315	1.00524	0.19981	0.693595	-0.0168939	0.0122163	-0.0408377	0.00705001	0.175455	0.00243718	0.00329484	0.464418	-0.0103457	0.0103323	-0.0305971	0.00990563	0.316684	-0.0116186	0.00943269	-0.0301067	0.00686948	0.226033	-0.0243874	0.0188269	-0.0612881	0.0125132	0.203443	30.3799	0.732567	29.8327	0.7157
9077_10_MAN1A2_MA1A2	MAN1A2	GGE	Inverse variance weighted	rs12081328; rs1359551; rs2474934; rs56074703; rs61805824; rs9428103	6	-0.0637501	0.0498072	-0.161372	0.033872	0.938239	0.850975	1.03445	0.200567	0.694625	0.0110481	0.0887891	-0.162979	0.185075	0.906977	-0.0138959	0.0136755	0.36704	-0.0232754	0.0385053	-0.0987457	0.052195	0.54553	-0.0212501	0.039422	-0.0985171	0.0560169	0.612983	-0.0165763	0.0701871	-0.154143	0.12099	0.822668	10.9053	0.053291	8.66791	0.069958
3004_67_PDCD1LG2_PD_L2	PDCD1LG2	GGE	Inverse variance weighted	rs10975410; rs1342854; rs1536800; rs1547258; rs450108; rs7027298; rs7854413; rs7864497; rs866066; rs9785210	10	-0.0310843	0.0243828	-0.0788745	0.0167059	0.969394	0.924156	1.01685	0.202363	0.695306	-0.0305738	0.0452258	-0.119216	0.0580687	0.518086	-8.08207e-05	0.00603041	0.989635	-0.0361975	0.0311841	-0.0973184	0.0249233	0.245736	-0.0483183	0.0351539	-0.11722	0.0205835	0.202546	-0.0648588	0.0506703	-0.164173	0.034455	0.232547	4.79697	0.851636	4.79679	0.779059
9769_48_DNER_DNER	DNER	GGE	Inverse variance weighted	rs11694665; rs12466167; rs12475132; rs17327304; rs207671; rs3856529; rs62191691; rs62193248; rs62194781; rs62195513; rs73097248; rs75148011; rs7557737; rs9646889	14	0.0432387	0.0341059	-0.0236089	0.110086	1.04419	0.976668	1.11637	0.204877	0.695306	0.127044	0.0809043	-0.0315281	0.285617	0.142325	-0.00929192	0.00815393	0.276705	0.0593621	0.046898	-0.0325579	0.151282	0.205595	0.163294	0.0699667	0.0261591	0.300428	0.0362998	0.0372161	0.0857997	-0.130951	0.205383	0.671577	16.7642	0.21031	15.1272	0.234556
3905_62_UBE2N_UBE2N	UBE2N	GGE	Wald ratio	rs10859511	1	-0.259497	0.204651	-0.660614	0.14162	0.77144	0.516534	1.15214	0.2048	0.695306
15559_5_ANTXR2_ANTR2	ANTXR2	GGE	Inverse variance weighted	rs11098925; rs17464115; rs36071483; rs62297622; rs7674623	5	-0.0607251	0.0476648	-0.154148	0.0326979	0.941082	0.857145	1.03324	0.202662	0.695306	0.0512487	0.0876604	-0.120566	0.223063	0.599859	-0.0201223	0.013815	0.241276	-0.0286027	0.0387358	-0.104525	0.0473195	0.460269	-0.0255945	0.0391309	-0.102291	0.051102	0.548761	-0.053542	0.0660335	-0.182968	0.0758836	0.462948	8.1456	0.0863879	4.77138	0.189324
17231_1_LCP1_L_plastin	LCP1	GGE	Inverse variance weighted	rs34813434; rs6561269	2	0.152787	0.120524	-0.0834394	0.389013	1.16508	0.919947	1.47552	0.204908	0.695306																								0.168006	0.68189
11142_11_ANGPTL1_ANGL1	ANGPTL1	GGE	Inverse variance weighted	rs10159282; rs10798614; rs10798648; rs12032055; rs12045804; rs12081217; rs12125146; rs12137045; rs1932847; rs4652282; rs60323829; rs61816279; rs6425577; rs68155313; rs72705196; rs78073020; rs871632; rs943763	18	-0.0311283	0.024481	-0.0791111	0.0168545	0.969351	0.923937	1.017	0.203541	0.695306	0.0240315	0.0483676	-0.0707689	0.118832	0.626051	-0.00904316	0.00688683	0.207668	-0.0164326	0.0284309	-0.0721572	0.039292	0.563275	-0.0111372	0.0302016	-0.0703322	0.0480579	0.716858	0.0441222	0.0575347	-0.0686459	0.15689	0.453672	27.155	0.0558338	24.5133	0.0788781
12813_18_EHBP1_EHBP1	EHBP1	GGE	Wald ratio	rs13389363	1	-0.260386	0.205189	-0.662557	0.141785	0.770754	0.515531	1.15233	0.20444	0.695306
3449_58_SERPI 4_Kallistatin	SERPI 4	GGE	Inverse variance weighted	rs10146263; rs113790142; rs1307298; rs141318096; rs17826697; rs1951008; rs2069963; rs2144835; rs4905091; rs5508; rs5510; rs61978271; rs61982378; rs7145310; rs7157184; rs78038336; rs8004587; rs8005630; rs8021300; rs9113; rs997280	21	0.0199773	0.0157261	-0.0108458	0.0508005	1.02018	0.989213	1.05211	0.203967	0.695306	0.0263951	0.0254348	-0.0234572	0.0762474	0.312412	-0.00125474	0.00390833	0.751684	0.0120765	0.0204927	-0.0280893	0.0522422	0.555657	0.0161521	0.0194921	-0.0220524	0.0543566	0.417082	0.006278	0.0353069	-0.0629235	0.0754795	0.860659	6.48942	0.998054	6.38635	0.996836
13384_110_FH_FUMH	FH	GGE	Inverse variance weighted	rs10802953; rs6678766	2	-0.0854894	0.0670928	-0.216991	0.0460125	0.918063	0.804937	1.04709	0.202594	0.695306																								0.413573	0.520162
4874_3_ANG_Angiogenin	ANG	GGE	Inverse variance weighted	rs10145023; rs11624221; rs11847654; rs1760906; rs1954001; rs1959636; rs2275009; rs45616833; rs61978229; rs7148777	10	0.0298714	0.0239313	-0.0170339	0.0767767	1.03032	0.98311	1.0798	0.211952	0.696902	0.062476	0.038989	-0.0139424	0.138894	0.147734	-0.00630278	0.00595015	0.320411	0.0370628	0.0264515	-0.0147822	0.0889078	0.161166	0.0366915	0.0253941	-0.013081	0.0864639	0.182391	-0.000357681	0.0637441	-0.125296	0.124581	0.995645	7.02455	0.634563	5.90251	0.658151
13116_25_CD177_CD177	CD177	GGE	Inverse variance weighted	rs10425455; rs12610476; rs17655574; rs2283631; rs2682598; rs346043; rs346535; rs4429390; rs450880; rs7245651; rs7259375; rs8101200	12	-0.024684	0.0197508	-0.0633954	0.0140275	0.975618	0.938572	1.01413	0.211383	0.696902	-0.0781987	0.0747293	-0.224668	0.0682706	0.319998	0.00994782	0.0133761	0.474168	-0.0219508	0.0267394	-0.07436	0.0304585	0.411695	-0.0142541	0.0429999	-0.0985338	0.0700256	0.746503	-0.0133494	0.0427033	-0.0970478	0.070349	0.760424	12.5723	0.322196	11.9134	0.290896
11248_43_UROS_HEM4	UROS	GGE	Inverse variance weighted	rs11818290; rs6597746	2	-0.0937748	0.0746321	-0.240054	0.0525041	0.910488	0.786586	1.05391	0.208937	0.696902																								0.0427871	0.836127
2999_6_LSAMP_LSAMP	LSAMP	GGE	Inverse variance weighted	rs13092244; rs150559308; rs1541871; rs62265986; rs76954012	5	-0.0644585	0.0515629	-0.165522	0.0366047	0.937575	0.847451	1.03728	0.211265	0.696902	-0.166577	0.181309	-0.521942	0.188788	0.425982	0.0164803	0.0278121	0.595174	-0.0500461	0.0518311	-0.151635	0.0515427	0.334263	-0.043694	0.0576739	-0.156735	0.0693468	0.490868	0.000674139	0.0776747	-0.151568	0.152917	0.993491	4.94593	0.292891	4.4277	0.218831
7096_30_RMDN1_RMD1	RMDN1	GGE	Inverse variance weighted	rs10093686; rs12550706; rs13258126; rs13276627; rs1441249; rs2453438; rs34324388; rs58602770; rs59745169; rs6981170; rs7814198; rs7827816	12	0.0356528	0.0284401	-0.0200899	0.0913955	1.0363	0.980111	1.0957	0.209985	0.696902	0.0712021	0.0521731	-0.0310572	0.173461	0.202257	-0.00461546	0.00567888	0.435289	0.0596865	0.0343861	-0.0077102	0.127083	0.0826035	0.0582806	0.0381722	-0.0165368	0.133098	0.155042	0.0435872	0.0727713	-0.0990446	0.186219	0.561331	10.5139	0.484842	9.85331	0.453456
18330_7_PGM2_PGM2	PGM2	GGE	Inverse variance weighted	rs1995963; rs28434334; rs28617588; rs6531591	4	-0.0786547	0.0626765	-0.201501	0.0441912	0.924359	0.817503	1.04518	0.209504	0.696902	0.0186851	0.121422	-0.219303	0.256673	0.891825	-0.0136445	0.0145774	0.448082	-0.0899505	0.0720177	-0.231105	0.0512042	0.211663	-0.0772323	0.0884551	-0.250604	0.0961397	0.446856	-0.125564	0.0981471	-0.317933	0.066804	0.290751	1.25604	0.739597	0.379941	0.826984
10754_113_PROK2_Prokineticin_2	PROK2	GGE	Inverse variance weighted	rs10779992; rs11709616; rs12107018; rs12487242; rs1300170; rs13061465; rs1374913; rs17654359; rs2029013; rs4055824; rs61534533; rs62245584; rs62256868; rs6777956; rs72953328; rs7616754; rs7630905; rs7631578; rs7635737; rs9310222; rs949642; rs9824757; rs9865798; rs9869749	24	-0.0199864	0.0158771	-0.0511056	0.0111328	0.980212	0.950178	1.01119	0.208096	0.696902	0.0484628	0.0238667	0.00168403	0.0952416	0.0545593	-0.014236	0.00401398	0.00180975	0.00360459	0.0186855	-0.033019	0.0402282	0.847031	0.00302738	0.0156154	-0.0275788	0.0336335	0.847978	-0.00709347	0.0279852	-0.0619444	0.0477575	0.802155	29.4111	0.167063	16.8327	0.772526
2890_59_CCL28_CCL28	CCL28	GGE	Wald ratio	rs9632410	1	-0.25862	0.206895	-0.664135	0.146895	0.772117	0.514719	1.15823	0.211299	0.696902
5015_15_PLA2G7_PAFAH	PLA2G7	GGE	Inverse variance weighted	rs10577; rs12191660; rs6458505; rs6939562; rs7768983; rs9381472	6	-0.0767762	0.0614027	-0.197125	0.0435732	0.926097	0.821088	1.04454	0.211164	0.696902	-0.0392308	0.38819	-0.800084	0.721622	0.924365	-0.00279736	0.0284677	0.92645	-0.083722	0.0756191	-0.231935	0.0644914	0.268227	-0.0986451	0.100201	-0.295039	0.0977489	0.370093	-0.191613	0.116607	-0.420162	0.0369363	0.161255	5.81912	0.324219	5.8051	0.214184
3440_7_GZMA_granzyme_A	GZMA	GGE	Inverse variance weighted	rs17442888; rs17527800; rs1848502; rs2548607; rs278064; rs35941; rs6883731; rs78195697	8	-0.0853976	0.0678454	-0.218375	0.0475795	0.918147	0.803824	1.04873	0.208136	0.696902	-0.151963	0.256685	-0.655066	0.35114	0.575451	0.00536701	0.0198452	0.795881	-0.0819796	0.0690642	-0.217345	0.0533862	0.235225	-0.0672497	0.106192	-0.275386	0.140886	0.546672	-0.0652452	0.106406	-0.273801	0.143311	0.559151	12.1204	0.0966683	11.9744	0.0625416
12689_56_ARPC1B_ARC1B	ARPC1B	GGE	Inverse variance weighted	rs10278443; rs59672032	2	-0.14548	0.115325	-0.371518	0.0805575	0.864607	0.689686	1.08389	0.207137	0.696902																								1.38326	0.239546
14101_2_CNTFR_CNTFR_alpha	CNTFR	GGE	Inverse variance weighted	rs10814234; rs35418892; rs3808868; rs4395980; rs4879805; rs55646279; rs67752843; rs72737107	8	0.0549563	0.0440934	-0.0314667	0.141379	1.05649	0.969023	1.15186	0.212632	0.696902	0.066774	0.123978	-0.176224	0.309772	0.609552	-0.00132124	0.0127994	0.921147	0.0706011	0.0545057	-0.0362301	0.177432	0.195218	0.0975234	0.0659587	-0.0317557	0.226803	0.182791	0.103013	0.0787433	-0.0513235	0.25735	0.232117	7.93415	0.338436	7.92009	0.244016
13427_66_MAN1C1_MA1C1	MAN1C1	GGE	Inverse variance weighted	rs3738454; rs75533496; rs760598	3	-0.0779126	0.0622915	-0.200004	0.0441787	0.925045	0.818728	1.04517	0.211017	0.696902	-0.112749	0.110373	-0.329081	0.103582	0.493221	0.00633223	0.0165619	0.767514	-0.0701947	0.0670519	-0.201616	0.0612271	0.295159	-0.0688304	0.0808293	-0.227256	0.0895951	0.484158	-0.0576276	0.0880727	-0.23025	0.114995	0.580093	1.06287	0.587762	0.916685	0.338347
12687_2_DECR1_DECR	DECR1	GGE	Inverse variance weighted	rs4081549; rs72675636; rs77373452; rs9650096	4	-0.119778	0.0948905	-0.305763	0.0662076	0.887118	0.736561	1.06845	0.206851	0.696902	0.0753537	0.373739	-0.657175	0.807882	0.858859	-0.0133707	0.02477	0.643401	-0.125839	0.116562	-0.354302	0.102623	0.280327	-0.0954433	0.137044	-0.36405	0.173164	0.536263	-0.255926	0.161779	-0.573012	0.0611595	0.211807	2.02507	0.56722	1.73369	0.420275
10627_87_APLP2_APLP2	APLP2	GGE	Inverse variance weighted	rs4937492; rs73583419; rs7936786	3	-0.0731692	0.0587231	-0.188266	0.041928	0.929444	0.828394	1.04282	0.212763	0.696902	-0.125441	0.155231	-0.429694	0.178813	0.56732	0.00763651	0.0196573	0.764108	-0.0924504	0.0617093	-0.213401	0.0284999	0.134092	-0.0958991	0.0670891	-0.227394	0.0355956	0.28912	-0.10506	0.0740432	-0.250185	0.0400644	0.291723	2.12513	0.345569	1.84646	0.174195
12486_8_GLRX2_GLRX2	GLRX2	GGE	Wald ratio	rs34961778	1	0.129398	0.103353	-0.0731739	0.331971	1.13814	0.929439	1.39371	0.210569	0.696902
18220_141_SRA1_SRA1	SRA1	GGE	Inverse variance weighted	rs2563253; rs2563312; rs421211	3	0.146934	0.118445	-0.0852186	0.379086	1.15828	0.918311	1.46095	0.214782	0.698969	-0.0155566	0.458432	-0.914084	0.882971	0.978405	0.0153625	0.0407305	0.770386	0.0980681	0.076892	-0.0526402	0.248776	0.202167	0.0702154	0.0737034	-0.0742433	0.214674	0.441301	0.140189	0.163027	-0.179345	0.459722	0.480457	6.15872	0.0459888	5.39169	0.0202329
15333_11_SDF2_SDF2	SDF2	GGE	Inverse variance weighted	rs12943420; rs1460026; rs9900311	3	0.094177	0.0758963	-0.0545798	0.242934	1.09875	0.946883	1.27498	0.214656	0.698969	-0.289142	0.376998	-1.02806	0.449774	0.583481	0.034668	0.0333982	0.488125	0.0610586	0.0839523	-0.103488	0.225605	0.467042	0.0561688	0.0910351	-0.12226	0.234598	0.600115	0.0593786	0.10445	-0.145343	0.2641	0.627024	1.35602	0.507627	0.278533	0.597664
9021_1_HAVCR1_TIM_1	HAVCR1	GGE	Inverse variance weighted	rs10053415; rs10056813; rs10214374; rs1039438; rs11466764; rs116229180; rs11745270; rs11948668; rs2312063; rs284439; rs2900724; rs4704883; rs573154; rs62381166; rs6555736; rs6878732; rs6886990; rs79427029; rs9313607	19	-0.0242876	0.0195696	-0.062644	0.0140688	0.976005	0.939278	1.01417	0.214573	0.698969	-0.0322261	0.0325818	-0.0960864	0.0316341	0.336491	0.00140496	0.0046103	0.764261	-0.0271449	0.0254736	-0.0770732	0.0227834	0.286601	-0.0281555	0.0266024	-0.0802962	0.0239853	0.30388	-0.0221164	0.0516386	-0.123328	0.0790952	0.673519	13.0172	0.790552	12.9243	0.741238
13124_20_ISLR2_ISLR2	ISLR2	GGE	Inverse variance weighted	rs1904335; rs28408164; rs351222; rs3826041; rs8033129	5	-0.0846856	0.0683776	-0.218706	0.0493345	0.918801	0.803558	1.05057	0.215531	0.699896	-0.324278	0.150821	-0.619888	-0.028669	0.120698	0.0226447	0.0132296	0.185479	-0.0943898	0.0707009	-0.232964	0.044184	0.181858	-0.125668	0.0800774	-0.28262	0.0312832	0.191652	0.0692212	0.117644	-0.16136	0.299803	0.587884	6.5866	0.159415	3.33227	0.343177
9265_10_GLIPR1_GLIP1	GLIPR1	GGE	Inverse variance weighted	rs12422952; rs35505142	2	0.118549	0.0961188	-0.0698442	0.306942	1.12586	0.932539	1.35926	0.217443	0.701055																								0.0607589	0.8053
5736_1_TREML2_TRML2	TREML2	GGE	Inverse variance weighted	rs10485325; rs11961292; rs12209760; rs1574275; rs2006080; rs2038568; rs2473596; rs371514020; rs3804276; rs4711637; rs4711652; rs56180584; rs688163; rs72851989; rs7748777; rs7760176; rs77645786; rs814837; rs9369272; rs9394694; rs962706; rs991762	22	0.0201501	0.0163451	-0.0118864	0.0521865	1.02035	0.988184	1.05357	0.217655	0.701055	-0.0189546	0.0377706	-0.092985	0.0550758	0.621264	0.00733202	0.00639527	0.265131	0.0177603	0.0206598	-0.0227329	0.0582536	0.389979	0.0104046	0.0209069	-0.0305729	0.0513822	0.623891	0.00333138	0.0376602	-0.0704825	0.0771453	0.93035	25.2574	0.236189	23.6998	0.25575
6247_9_SIRPB1_SIRB1	SIRPB1	GGE	Inverse variance weighted	rs11087269; rs114919894; rs12624916; rs144734686; rs1998006; rs2072965; rs2143541; rs214808; rs2267916; rs2273328; rs4813923; rs4814411; rs4814422; rs4815349; rs4815961; rs6038199; rs6041716; rs6055525; rs6080025; rs6080318; rs6083537; rs6086731; rs6105490; rs6106524; rs6131519; rs668988; rs71330416; rs73071674; rs763996; rs79731914; rs805861; rs8118276; rs976192	33	0.0117806	0.00956087	-0.00695867	0.0305199	1.01185	0.993065	1.03099	0.217885	0.701055	0.0127309	0.0153355	-0.0173266	0.0427884	0.412794	-0.000268708	0.00339036	0.937338	0.0136937	0.0130674	-0.0119183	0.0393058	0.29467	0.0135785	0.0129725	-0.0118477	0.0390046	0.303075	0.0195505	0.0223275	-0.0242113	0.0633124	0.387758	27.0717	0.7144	27.0654	0.668885
11288_26_NT5C2_5NTC	NT5C2	GGE	Inverse variance weighted	rs11191353; rs11191655; rs11191712; rs2073340; rs35615718; rs4919682; rs7093087; rs79780963; rs9419939	9	0.0758678	0.0615003	-0.0446729	0.196408	1.07882	0.95631	1.21702	0.217346	0.701055	0.161419	0.190395	-0.211756	0.534594	0.424582	-0.00735763	0.0154001	0.647376	0.0797827	0.0643928	-0.0464272	0.205993	0.215345	0.0874918	0.0728546	-0.0553032	0.230287	0.264133	0.0843977	0.105012	-0.121427	0.290222	0.444796	13.2468	0.103635	12.8285	0.0763988
6077_63_CECR1_CECR1	ADA2	GGE	Inverse variance weighted	rs1024732; rs5747994; rs5748875; rs5748926; rs741139; rs9606480	6	0.0254057	0.0206332	-0.0150353	0.0658467	1.02573	0.985077	1.06806	0.218209	0.701055	0.0404664	0.0376335	-0.0332953	0.114228	0.342787	-0.00374836	0.00783314	0.657257	0.0231831	0.024431	-0.0247016	0.0710678	0.34266	0.0269733	0.0234447	-0.0189784	0.072925	0.301969	0.0317265	0.032458	-0.0318912	0.0953443	0.373231	2.86077	0.72144	2.63178	0.621203
3186_2_C2_C2	C2	GGE	Inverse variance weighted	rs1265115; rs714289; rs760294	3	-0.10292	0.0839137	-0.267391	0.0615507	0.902199	0.765374	1.06348	0.220011	0.703916	-0.128943	0.319083	-0.754347	0.49646	0.755512	0.00246409	0.0291498	0.946313	-0.1138	0.0947757	-0.299561	0.0719603	0.229855	-0.121733	0.107785	-0.332992	0.0895253	0.375966	-0.115987	0.110778	-0.333112	0.101137	0.40497	0.333922	0.846233	0.326776	0.567563
3805_16_ESM1_Endocan	ESM1	GGE	Inverse variance weighted	rs3815916; rs4242051	2	0.0769852	0.0628345	-0.0461705	0.200141	1.08003	0.954879	1.22157	0.220498	0.703916																								1.36109	0.243349
15363_32_APOA5_Apo_A_V	APOA5	GGE	Inverse variance weighted	rs10892074; rs11216004; rs11216489; rs12361543; rs1240768; rs12805721; rs141414463; rs1473177; rs180373; rs2105610; rs35048090; rs41440247; rs533240; rs56159851; rs666290; rs676134; rs74724948; rs77822543	18	0.0184679	0.0150661	-0.0110617	0.0479975	1.01864	0.988999	1.04917	0.220278	0.703916	0.0310902	0.0212658	-0.0105908	0.0727713	0.16311	-0.00343596	0.00408544	0.412726	0.0195443	0.0191867	-0.0180616	0.0571503	0.308375	0.0165254	0.0172388	-0.0172627	0.0503135	0.35119	0.0151994	0.0286719	-0.0409975	0.0713963	0.602888	13.6289	0.693173	12.9216	0.678482
18289_16_CCL15_MIP_5	CCL15	GGE	Inverse variance weighted	rs11650312; rs12453005; rs1849738; rs7211866	4	-0.0905742	0.075924	-0.239385	0.0582368	0.913407	0.787112	1.05997	0.232885	0.704552	0.274762	0.273696	-0.261682	0.811206	0.421153	-0.0291841	0.0210055	0.299191	-0.132143	0.0920223	-0.312507	0.0482207	0.151005	-0.189803	0.144944	-0.473893	0.0942871	0.281628	-0.187715	0.142401	-0.466821	0.0913914	0.279045	2.43038	0.488004	0.500078	0.77877
17746_77_FIS1_FIS1	FIS1	GGE	Inverse variance weighted	rs150814238; rs75487681	2	0.072866	0.05976	-0.0442635	0.189996	1.07559	0.956702	1.20924	0.222726	0.704552																								0.005006	0.943594
15435_4_PNP_PNP	PNP	GGE	Wald ratio	rs1049564	1	0.0840531	0.0694082	-0.051987	0.220093	1.08769	0.949341	1.24619	0.225897	0.704552
14047_78_BDNF_BDNF	BDNF	GGE	Wald ratio	rs10501089	1	0.173797	0.145559	-0.111498	0.459092	1.18981	0.894493	1.58264	0.232479	0.704552
2421_7_BDNF_BDNF	BDNF	GGE	Wald ratio	rs10501089	1	0.218253	0.182792	-0.140019	0.576526	1.2439	0.869342	1.77984	0.232479	0.704552
4407_10_MST1_MSP	MST1	GGE	Inverse variance weighted	rs112824661; rs116062681; rs116113836; rs12637870; rs6806356	5	-0.0334945	0.0276597	-0.0877075	0.0207184	0.96706	0.916029	1.02093	0.225913	0.704552	-0.0315423	0.195435	-0.414596	0.351511	0.882039	-0.000851783	0.0841257	0.992557	-0.0361389	0.0182965	-0.072	-0.000277725	0.0482478	-0.0395442	0.0218755	-0.0824201	0.00333174	0.144935	-0.0734324	0.032038	-0.136227	-0.0106378	0.0836691	10.6483	0.0308137	10.648	0.0137899
15576_158_R SE3_ECP	R SE3	GGE	Inverse variance weighted	rs10484223; rs1958397; rs7154102	3	0.0551289	0.0456692	-0.0343828	0.144641	1.05668	0.966202	1.15562	0.22738	0.704552	0.031644	0.352096	-0.658464	0.721752	0.942938	0.00372432	0.0550452	0.956992	0.0780731	0.0511099	-0.0221022	0.178249	0.126623	0.0994439	0.0619281	-0.0219352	0.220823	0.249545	0.0831278	0.0796792	-0.0730434	0.239299	0.406348	1.6802	0.431668	1.67254	0.195919
16583_8_NUDT2_AP4A	NUDT2	GGE	Inverse variance weighted	rs10738922; rs11792765; rs13293550; rs150236972; rs2812365; rs4879781; rs504082; rs7029097; rs7861760; rs9657620	10	-0.0263543	0.021952	-0.0693802	0.0166716	0.97399	0.932972	1.01681	0.229929	0.704552	-0.021821	0.0468176	-0.113584	0.0699416	0.653583	-0.000890082	0.00811915	0.915405	-0.0328386	0.0267513	-0.085271	0.0195939	0.219615	-0.0384844	0.0291263	-0.0955719	0.0186031	0.219006	-0.0403731	0.0383615	-0.115562	0.0348154	0.320033	3.96898	0.913443	3.95696	0.860986
5708_1_LEAP2_LEAP2	LEAP2	GGE	Inverse variance weighted	rs10038720; rs10075878; rs11242120; rs2243285; rs283763; rs31348; rs368120; rs62374514; rs76715883; rs7717377; rs79586717	11	0.0382648	0.0317482	-0.0239616	0.100491	1.03901	0.976323	1.10571	0.228103	0.704552	0.00264175	0.0512364	-0.0977815	0.103065	0.960006	0.00621818	0.00697375	0.395791	0.0349676	0.0295585	-0.022967	0.0929023	0.23681	0.0310136	0.0300257	-0.0278367	0.0898639	0.325983	0.058117	0.0632632	-0.0658789	0.182113	0.379901	15.7171	0.108022	14.4414	0.107468
14134_49_AMIGO2_AMGO2	AMIGO2	GGE	Inverse variance weighted	rs215397; rs832742	2	-0.17558	0.144027	-0.457873	0.106714	0.838971	0.632628	1.11262	0.222817	0.704552																								1.32792	0.249176
4549_78_FUT5_FUT5	FUT5	GGE	Inverse variance weighted	rs10408495; rs113027608; rs12460874; rs17179181; rs2436522; rs2485267; rs3787053; rs3852877; rs78114888	9	0.0239179	0.0198295	-0.0149481	0.0627838	1.02421	0.985163	1.0648	0.227751	0.704552	0.046462	0.0274577	-0.0073552	0.100279	0.134459	-0.00682918	0.00575331	0.273944	0.0350622	0.0218818	-0.00782625	0.0779506	0.10908	0.0354872	0.0210016	-0.005676	0.0766503	0.129549	0.0175241	0.048708	-0.0779437	0.112992	0.728326	7.84905	0.448352	6.44009	0.489401
18280_29_DTD2_DTD2	DTD2	GGE	Inverse variance weighted	rs12587078; rs56183134	2	0.0977951	0.0815416	-0.0620263	0.257617	1.10274	0.939858	1.29384	0.2304	0.704552																								0.262152	0.608645
6485_59_IGLL1_IGLL1	IGLL1	GGE	Inverse variance weighted	rs35334731; rs3747114; rs9612382	3	-0.0852524	0.0715779	-0.225545	0.0550403	0.91828	0.798081	1.05658	0.233637	0.704552	0.156898	0.285529	-0.40274	0.716536	0.680125	-0.0221221	0.0252521	0.542001	-0.0632988	0.0832114	-0.226393	0.0997954	0.446837	-0.0474195	0.0950232	-0.233665	0.138826	0.667241	-0.0615366	0.108739	-0.274664	0.151591	0.62848	0.913339	0.633389	0.145879	0.702505
8024_64_TPST2_TPST2	TPST2	GGE	Inverse variance weighted	rs1981493; rs2071861; rs2283824; rs4149485; rs6005079; rs7290727; rs77561351; rs8136086	8	0.0549548	0.0461524	-0.0355039	0.145414	1.05649	0.965119	1.15652	0.233762	0.704552	0.0037346	0.133409	-0.257746	0.265215	0.978575	0.00518212	0.0125477	0.693965	0.0575669	0.0540291	-0.0483302	0.163464	0.286659	0.060961	0.0583793	-0.0534624	0.175384	0.331096	0.0970574	0.0918307	-0.0829309	0.277046	0.325655	7.54795	0.374135	7.33931	0.290604
10708_3_GNRH2_GON2	GNRH2	GGE	Inverse variance weighted	rs2296236; rs4813613; rs6051431	3	-0.0722945	0.0598023	-0.189507	0.044918	0.930257	0.827367	1.04594	0.226705	0.704552	-0.0640774	0.140108	-0.338689	0.210534	0.726926	-0.0011114	0.0151316	0.953325	-0.0697546	0.05813	-0.183689	0.0441803	0.230149	-0.0728345	0.0662809	-0.202745	0.057076	0.386431	-0.0519965	0.097483	-0.243063	0.13907	0.647102	2.17974	0.33626	2.16804	0.140906
9266_1_TREM1_sTREM_1	TREM1	GGE	Inverse variance weighted	rs10456499; rs111764109; rs12204570; rs12527049; rs1484270; rs35943237; rs4711689; rs4714416; rs4714447; rs67124164; rs6912359; rs72858386; rs7774535; rs78470916; rs9394868; rs9462702; rs9471539	17	-0.0215843	0.0179327	-0.0567325	0.0135638	0.978647	0.944847	1.01366	0.228733	0.704552	-0.0455507	0.0301431	-0.104631	0.0135298	0.151529	0.00463889	0.00468965	0.338266	-0.0264752	0.0263384	-0.0780986	0.0251481	0.314804	-0.0301332	0.0246385	-0.0784247	0.0181582	0.239033	-0.0685237	0.0414363	-0.149739	0.0126915	0.117669	13.1075	0.664886	12.129	0.669241
10565_19_SLITRK3_SLIK3	SLITRK3	GGE	Inverse variance weighted	rs13086134; rs13094145; rs1542416; rs17446866; rs1898999; rs2722627; rs4325882; rs4680683; rs74387418; rs79150779; rs9874980	11	-0.0502251	0.0414571	-0.131481	0.0310309	0.951015	0.876796	1.03152	0.225706	0.704552	0.132169	0.0961897	-0.056363	0.320701	0.202676	-0.0190951	0.00931145	0.070532	-0.0152682	0.0462919	-0.106	0.0754638	0.741532	-0.000602893	0.056225	-0.110804	0.109598	0.991655	-0.0157386	0.0648543	-0.142853	0.111376	0.813161	12.8083	0.234588	8.60288	0.474709
13642_90_IFIT3_CIG49	IFIT3	GGE	Wald ratio	rs10509571	1	-0.143189	0.119425	-0.377262	0.0908834	0.86659	0.685737	1.09514	0.230532	0.704552
10938_13_CD58_sLFA_3	CD58	GGE	Wald ratio	rs10754443	1	-0.177588	0.14701	-0.465727	0.110551	0.837287	0.627679	1.11689	0.227046	0.704552
8660_5_OLFML3_OLFL3	OLFML3	GGE	Inverse variance weighted	rs1532775; rs4381184; rs6689205	3	0.0946654	0.0785954	-0.0593815	0.248712	1.09929	0.942347	1.28237	0.22841	0.704552	0.315296	0.358948	-0.388242	1.01883	0.541159	-0.01699	0.0269174	0.641559	0.101841	0.0865233	-0.0677442	0.271427	0.239179	0.104494	0.106051	-0.103366	0.312354	0.428344	0.111668	0.114365	-0.112487	0.335823	0.431834	1.50778	0.470532	1.07822	0.299096
8909_77_GNPDA1_GNPI1	GNPDA1	GGE	Wald ratio	rs11745713	1	-0.15533	0.129334	-0.408824	0.0981645	0.856133	0.664431	1.10314	0.229752	0.704552
5663_18_PF4V1_PF4V	PF4V1	GGE	Inverse variance weighted	rs1797570; rs2071425; rs3756074; rs6446974; rs7699324; rs941758	6	0.0342539	0.0281985	-0.0210151	0.0895229	1.03485	0.979204	1.09365	0.224464	0.704552	0.0108318	0.0436681	-0.0747576	0.0964212	0.81631	0.00479731	0.00682927	0.521117	0.0298826	0.0300906	-0.029095	0.0888602	0.320667	0.0292729	0.0293249	-0.0282038	0.0867497	0.363996	0.0253136	0.0536996	-0.0799375	0.130565	0.657211	1.63672	0.896774	1.14326	0.887349
10424_31_NPDC1_NPDC1	NPDC1	GGE	Wald ratio	rs13631	1	-0.24608	0.204555	-0.647008	0.154848	0.781859	0.52361	1.16748	0.228975	0.704552
19365_11_BCAT2_BCAT2	BCAT2	GGE	Wald ratio	rs564196	1	-0.245793	0.201801	-0.641323	0.149737	0.782084	0.526595	1.16153	0.223225	0.704552
3221_54_SFRP1_SARP_2	SFRP1	GGE	Inverse variance weighted	rs11778807; rs183616820; rs34575371; rs35559207; rs56349125; rs72645550; rs76346677; rs7813807	8	-0.0560857	0.0459363	-0.146121	0.0339494	0.945458	0.864053	1.03453	0.222107	0.704552	-0.0863005	0.168634	-0.416824	0.244223	0.627102	0.00390644	0.0208432	0.857509	-0.0121718	0.0582172	-0.126277	0.101934	0.83439	0.0125474	0.0674462	-0.119647	0.144742	0.857693	-0.078901	0.112189	-0.298791	0.140989	0.504589	8.58621	0.283745	8.53623	0.201388
4133_54_GZMB_Granzyme_B	GZMB	GGE	Wald ratio	rs78564162	1	0.128908	0.108235	-0.0832326	0.341048	1.13759	0.920137	1.40642	0.233653	0.704552
9343_16_IL2RB_IL_2_sRb	IL2RB	GGE	Wald ratio	rs228953	1	-0.119347	0.0975858	-0.310615	0.0719212	0.8875	0.732996	1.07457	0.221331	0.704552
12508_9_VPS24_CHMP3	CHMP3	GGE	Wald ratio	rs2367554	1	0.216075	0.180666	-0.13803	0.570181	1.2412	0.871073	1.76859	0.231698	0.704552
17761_2_NUDT5_NUDT5	NUDT5	GGE	Wald ratio	rs2399786	1	0.154234	0.129718	-0.100012	0.40848	1.16676	0.904826	1.50453	0.23444	0.705189
8398_277_RARRES1_RAR_responsive_protein_TIG1	RARRES1	GGE	Inverse variance weighted	rs1112930; rs112445031; rs11710233; rs148829192; rs16828386; rs1714520; rs17475229; rs17643679; rs2118322; rs2166991; rs2244996; rs2361516; rs4680472; rs55976353; rs56318834; rs58867467; rs6441225; rs6797871; rs76897343; rs78486354; rs80101574; rs949596; rs9845687	23	0.00907197	0.00766546	-0.00595233	0.0240963	1.00911	0.994065	1.02439	0.236616	0.70891	0.00543119	0.015929	-0.0257897	0.0366521	0.73652	0.0015078	0.00574416	0.7955	0.0083672	0.0103927	-0.0120025	0.0287369	0.42076	0.00925745	0.0107514	-0.0118152	0.0303301	0.398499	0.0137329	0.0166391	-0.0188797	0.0463455	0.418039	24.6409	0.314552	24.5603	0.266708
15570_99_CR2_Complement_receptor_type_2	CR2	GGE	Inverse variance weighted	rs115400436; rs11799737; rs17186722; rs3748671; rs606714; rs61240730; rs6656034; rs6696130; rs7533520; rs761276; rs9242	11	-0.0482583	0.0407499	-0.128128	0.0316115	0.952888	0.879741	1.03212	0.236312	0.70891	0.0250362	0.0938856	-0.15898	0.209052	0.795734	-0.00876393	0.010084	0.407376	-0.0103837	0.0451515	-0.0988806	0.0781132	0.818111	-0.00111321	0.0543509	-0.107641	0.105415	0.984062	-0.0462117	0.0737491	-0.19076	0.0983365	0.544955	14.9965	0.13219	13.8354	0.128303
16596_25_GLRX3_GLRX3	GLRX3	GGE	Inverse variance weighted	rs12248841; rs78657226	2	-0.127175	0.107565	-0.338003	0.0836537	0.88058	0.713193	1.08725	0.237087	0.708914																								1.0674	0.301534
5601_2_PGLYRP2_PGRP_L	PGLYRP2	GGE	Inverse variance weighted	rs17641108; rs3826863; rs8110923	3	-0.106454	0.0901804	-0.283208	0.0702993	0.899016	0.753363	1.07283	0.237818	0.709693	-0.2443	0.399976	-1.02825	0.539653	0.650933	0.0101297	0.0286357	0.783546	-0.116215	0.098736	-0.309737	0.0773077	0.239185	-0.127883	0.115012	-0.353307	0.0975406	0.381923	-0.112138	0.115339	-0.338202	0.113925	0.433478	0.19689	0.906246	0.0717557	0.788797
6507_16_NCAM2_NCAM2	NCAM2	GGE	Inverse variance weighted	rs11911765; rs13048352; rs17003597; rs170808; rs1783281; rs2258996; rs232374; rs233803; rs2826062; rs2826602; rs2826701; rs2826860; rs2827034; rs2827054; rs35868791; rs60922114; rs6518074; rs73218009; rs76421605; rs8134195; rs972671; rs990393	22	0.0351661	0.0299337	-0.023504	0.0938361	1.03579	0.97677	1.09838	0.240075	0.714566	0.0623138	0.0683515	-0.0716551	0.196283	0.372802	-0.00383426	0.00863775	0.661883	0.0265622	0.0299801	-0.0321988	0.0853232	0.375621	0.00807101	0.0347433	-0.0600259	0.076168	0.818551	-0.00200685	0.0468326	-0.0937987	0.089785	0.966225	53.1328	0.000131629	52.6145	9.25855e-05
10835_25_A4GNT_A4GCT	A4GNT	GGE	Wald ratio	rs2251550	1	-0.177671	0.151339	-0.474296	0.118953	0.837218	0.622323	1.12632	0.240397	0.714566
7206_20_FBP1_F16P1	FBP1	GGE	Wald ratio	rs10118596	1	-0.211166	0.180483	-0.564914	0.142581	0.80964	0.568409	1.15325	0.242	0.717917
5584_21_TCN2_Holo_TC_II	TCN2	GGE	Inverse variance weighted	rs12167317; rs136230; rs136285; rs136359; rs139636778; rs143476511; rs151208155; rs2074733; rs2107402; rs4571165; rs4820862; rs4820922; rs56845271; rs5753463; rs5763435; rs5763939; rs5997685; rs5997702; rs5997787; rs6006421; rs62239378; rs6518711; rs7284527; rs7285683; rs74805547; rs75330889; rs757871; rs9606716; rs9608938; rs9609038; rs9621049; rs9621051; rs9625915	33	-0.0153544	0.0131896	-0.0412061	0.0104973	0.984763	0.959631	1.01055	0.244374	0.718563	0.0288526	0.0196307	-0.00962368	0.0673289	0.151702	-0.0123594	0.00435646	0.00795635	0.00252342	0.015346	-0.0275548	0.0326017	0.869389	0.00197826	0.0167663	-0.0308837	0.0348402	0.906813	-0.0146975	0.027773	-0.0691326	0.0397376	0.600318	50.686	0.0191244	40.2386	0.123748
8840_61_C1S_C1s	C1S	GGE	Wald ratio	rs9645765	1	0.153841	0.131826	-0.104538	0.41222	1.16631	0.900741	1.51017	0.243209	0.718563
4154_57_SELP_P_Selectin	SELP	GGE	Inverse variance weighted	rs10800449; rs3917797; rs6427202; rs6696810; rs76955769	5	-0.0629697	0.0541175	-0.16904	0.0431006	0.938972	0.844475	1.04404	0.244597	0.718563	-0.130945	0.147321	-0.419694	0.157805	0.439564	0.00765489	0.0151525	0.648203	-0.0841462	0.058773	-0.199341	0.0310488	0.152225	-0.0934538	0.0656827	-0.222192	0.0352844	0.227873	-0.1211	0.0857153	-0.289102	0.0469018	0.230579	4.88167	0.299655	4.49894	0.212385
12347_29_CCM2_CCM2	CCM2	GGE	Wald ratio	rs6958168	1	0.184741	0.158576	-0.126068	0.49555	1.20291	0.881554	1.6414	0.24402	0.718563
5660_51_SOD3_SOD3	SOD3	GGE	Inverse variance weighted	rs10018592; rs10938987; rs112202002; rs11727106; rs11727170; rs13138167; rs1569051; rs16876269; rs17582833; rs1873532; rs2276954; rs28393722; rs3822217; rs4417958; rs59910031; rs60410101; rs61790922; rs62410592; rs62410904; rs677311; rs6813754; rs6853501; rs73250617; rs73254182; rs757637; rs7662318; rs7663446; rs7687739	28	0.0349153	0.0299897	-0.0238644	0.0936951	1.03553	0.976418	1.09822	0.244325	0.718563	-0.0158918	0.0573649	-0.128327	0.0965433	0.783948	0.00663479	0.0063894	0.308642	-6.66063e-05	0.0311	-0.0610226	0.0608894	0.998291	-0.00237344	0.0366121	-0.0741331	0.0693862	0.94879	-0.031909	0.0678079	-0.164813	0.100995	0.641721	61.7932	0.000152795	59.3325	0.000206051
11377_19_ADH7_ADH7	ADH7	GGE	Inverse variance weighted	rs1154461; rs1230190; rs17529509; rs2654841; rs284787; rs4699662; rs716556; rs72908742; rs72917476; rs7666555; rs79703522; rs894369	12	0.0359348	0.0310038	-0.0248326	0.0967023	1.03659	0.975473	1.10153	0.246437	0.719769	0.0459458	0.0530907	-0.058112	0.150004	0.40709	-0.00167736	0.00704365	0.816582	0.0319513	0.0309395	-0.02869	0.0925927	0.301742	0.0298165	0.0309739	-0.0308922	0.0905253	0.356415	0.0742637	0.0610808	-0.0454546	0.193982	0.249499	16.0574	0.139014	15.9668	0.100586
5632_6_CRTAC1_CRAC1	CRTAC1	GGE	Inverse variance weighted	rs112034022; rs12258466; rs2296416; rs2861828; rs499415; rs61863282; rs684225; rs7068965; rs7088779; rs7921146	10	0.0300123	0.0258702	-0.0206933	0.0807179	1.03047	0.979519	1.08407	0.246004	0.719769	-0.0331994	0.0366374	-0.105009	0.0386099	0.391325	0.0130838	0.00596588	0.0596315	0.0241162	0.0263302	-0.0274909	0.0757233	0.359711	-0.008522	0.0268629	-0.0611732	0.0441292	0.758297	0.117156	0.0752974	-0.0304267	0.264739	0.154153	11.775	0.226292	6.96531	0.54038
4162_54_TF_Transferrin	TF	GGE	Inverse variance weighted	rs1799852; rs8177245	2	0.0707701	0.0610028	-0.0487953	0.190336	1.07333	0.952376	1.20966	0.246003	0.719769																								0.669639	0.413178
5202_4_PPID_PPID	PPID	GGE	Inverse variance weighted	rs12505065; rs17843929; rs2070631; rs28455789	4	-0.0268815	0.0233006	-0.0725507	0.0187877	0.973477	0.930019	1.01897	0.248631	0.723992	-0.0243619	0.0396681	-0.102111	0.0533875	0.601673	-0.000948158	0.0107533	0.937772	-0.0272149	0.0253733	-0.0769465	0.0225167	0.283459	-0.0342097	0.0262117	-0.0855847	0.0171653	0.282929	-0.0151267	0.040543	-0.094591	0.0643376	0.733875	2.79963	0.423561	2.78879	0.247983
9197_4_LGALS9_LEG9	LGALS9	GGE	Wald ratio	rs944722	1	0.184981	0.160574	-0.129744	0.499707	1.2032	0.87832	1.64824	0.249322	0.723992
3581_53_AHSG_a2_HS_Glycoprotein	AHSG	GGE	Inverse variance weighted	rs10513803; rs10770; rs13087645; rs1621816; rs2160806; rs4490348; rs73178107; rs7634848; rs80069596; rs864265; rs9290835	11	0.0387421	0.0336298	-0.0271722	0.104656	1.0395	0.973194	1.11033	0.249313	0.723992	0.0631909	0.0939144	-0.120881	0.247263	0.51794	-0.00260085	0.00932809	0.786684	0.0457589	0.0457238	-0.0438597	0.135378	0.316939	0.074764	0.0615877	-0.0459479	0.195476	0.25266	0.0551113	0.0727883	-0.0875538	0.197776	0.466428	5.56696	0.85024	5.48922	0.789749
7945_10_SEMA6A_Semaphorin_6A	SEMA6A	GGE	Inverse variance weighted	rs17139611; rs28121; rs33069; rs57023384; rs6882841	5	0.0769286	0.066964	-0.0543209	0.208178	1.07996	0.947128	1.23143	0.250636	0.726412	-0.299939	0.301157	-0.890206	0.290328	0.392678	0.0352527	0.0274938	0.289872	0.0640026	0.0840133	-0.100663	0.228669	0.44617	-0.0200226	0.0979616	-0.212027	0.171982	0.848025	0.236736	0.150845	-0.0589211	0.532393	0.191639	4.16574	0.38404	2.52169	0.471384
5491_12_SPOCK2_Testican_2	SPOCK2	GGE	Inverse variance weighted	rs10823902; rs1245548; rs74234126	3	0.0846809	0.0738035	-0.059974	0.229336	1.08837	0.941789	1.25776	0.251223	0.726719	0.236718	0.332441	-0.414866	0.888302	0.606076	-0.0259185	0.0543497	0.716714	0.089015	0.0481627	-0.00538393	0.183414	0.0645714	0.0903439	0.0532828	-0.0140904	0.194778	0.232057	0.147168	0.0916124	-0.0323919	0.326729	0.249416	5.10745	0.0777914	4.16113	0.0413618
10630_5_HTATIP2_HTAI2	HTATIP2	GGE	Inverse variance weighted	rs10833109; rs10833272; rs10833332; rs11025422; rs11025429; rs11025480; rs11025523; rs11025669; rs11025855; rs11025863; rs11025953; rs11600796; rs11601505; rs117752213; rs12804796; rs1520902; rs1987307; rs2403583; rs2403625; rs4399327; rs56116223; rs61876860; rs7122152; rs74929064; rs76613352; rs79225249; rs7952174; rs831460; rs871401; rs904184; rs9795218	31	-0.0147162	0.0128692	-0.0399398	0.0105074	0.985392	0.960847	1.01056	0.252821	0.728549	-0.0228198	0.0240393	-0.0699369	0.0242972	0.350326	0.00158383	0.00396845	0.69274	-0.0214102	0.0170107	-0.0547512	0.0119307	0.208163	-0.0236793	0.0182894	-0.0595264	0.0121679	0.2053	0.00367692	0.0285043	-0.0521916	0.0595454	0.898222	26.805	0.633491	26.6457	0.590813
2851_63_C5_C5a	C5	GGE	Inverse variance weighted	rs12237647; rs12379604; rs2269067; rs7869290; rs928406	5	-0.0710249	0.0620792	-0.1927	0.0506503	0.931439	0.824729	1.05195	0.252581	0.728549	-0.0332541	0.158925	-0.344748	0.27824	0.847661	-0.00336596	0.0130375	0.81297	-0.0539552	0.0698102	-0.190783	0.0828728	0.439591	-0.0514765	0.0822947	-0.212774	0.109821	0.565551	-0.0619359	0.0975009	-0.253038	0.129166	0.559798	0.280494	0.991038	0.21384	0.975325
11187_11_CLEC12A_CL12A	CLEC12A	GGE	Inverse variance weighted	rs117855732; rs11833550; rs11969570; rs12230249; rs12578723; rs146615720; rs2607889; rs35295801; rs36070809; rs4237930; rs4763543; rs510630; rs545677; rs61918594; rs6488266; rs6488326; rs73255649; rs76567358	18	0.00833285	0.00734274	-0.00605892	0.0227246	1.00837	0.993959	1.02298	0.256442	0.72924	0.00858966	0.0108627	-0.0127013	0.0298806	0.440657	-0.000174987	0.00530938	0.974116	0.0105428	0.00813698	-0.00540571	0.0264912	0.195092	0.0115643	0.00780012	-0.00372394	0.0268525	0.156487	0.00819677	0.0149372	-0.0210801	0.0374736	0.590312	20.613	0.244081	20.6116	0.193928
15602_43_IL6R_IL_6_sRa	IL6R	GGE	Inverse variance weighted	rs10494301; rs10494303; rs11577297; rs1194589; rs12044034; rs12119111; rs1218549; rs1218583; rs1218592; rs1984285; rs35902694; rs4845406; rs56064112; rs72999485; rs73016210; rs7367758; rs76798800; rs883319; rs9427116	19	0.0136402	0.0120131	-0.00990541	0.0371857	1.01373	0.990143	1.03789	0.256189	0.72924	0.0203682	0.0188103	-0.0164999	0.0572363	0.294007	-0.00193729	0.00410258	0.642779	0.00594779	0.0152627	-0.0239671	0.0358627	0.696763	0.00713876	0.0143475	-0.0209823	0.0352598	0.624816	-0.0204218	0.0301501	-0.079516	0.0386725	0.506806	18.4001	0.429606	18.1618	0.378701
9213_24_FTCD_FTCD	FTCD	GGE	Inverse variance weighted	rs11700929; rs11701361; rs12626883; rs2839116; rs2839355; rs2839364; rs6518266; rs73233867	8	-0.0690264	0.060779	-0.188153	0.0501005	0.933302	0.828488	1.05138	0.256084	0.72924	-0.424837	0.23435	-0.884164	0.0344901	0.119805	0.0261442	0.0167064	0.168637	-0.156134	0.0778043	-0.30863	-0.00363744	0.0447762	-0.183	0.111385	-0.401314	0.0353154	0.144396	-0.17888	0.134563	-0.442623	0.0848628	0.225421	8.01859	0.330958	5.5696	0.473084
17320_19_AASDHPPT_ADPPT	AASDHPPT	GGE	Wald ratio	rs11211830	1	-0.24943	0.218799	-0.678277	0.179416	0.779245	0.507491	1.19652	0.254288	0.72924
4960_72_ANXA1_annexin_I	ANXA1	GGE	Inverse variance weighted	rs10781113; rs1414161; rs1582621	3	0.09907	0.0870529	-0.0715538	0.269694	1.10414	0.930946	1.30956	0.255102	0.72924	0.429667	0.340759	-0.23822	1.09755	0.426856	-0.0254957	0.0254073	0.498895	0.128058	0.0989361	-0.0658565	0.321973	0.195543	0.13803	0.114354	-0.0861035	0.362163	0.350804	0.151711	0.12106	-0.0855669	0.388989	0.336788	1.00898	0.603814	0.00200943	0.964246
3169_70_IDUA_IDUA	IDUA	GGE	Inverse variance weighted	rs10016588; rs11552301; rs11724371; rs13136656; rs17165046; rs28569895; rs35333201; rs35728138; rs3755930; rs4690294; rs6599390	11	-0.0245078	0.0215204	-0.0666877	0.0176721	0.97579	0.935487	1.01783	0.254779	0.72924	-0.0363679	0.0393969	-0.113586	0.0408501	0.38003	0.00304665	0.00830455	0.722197	-0.0258278	0.0198445	-0.064723	0.0130674	0.193085	-0.0307288	0.0191286	-0.0682209	0.00676336	0.13926	-0.050463	0.0395888	-0.128057	0.0271312	0.231245	16.9601	0.0752513	16.7102	0.0534521
4188_1_AKR7A2_Aflatoxin_B1_aldehyde_reductase	AKR7A2	GGE	Inverse variance weighted	rs10917453; rs2273046; rs41264079; rs61766662	4	-0.0556087	0.0487709	-0.1512	0.0399823	0.945909	0.859676	1.04079	0.254202	0.72924	-0.0894675	0.137466	-0.358901	0.179966	0.581938	0.0040419	0.0153425	0.816867	-0.0597381	0.0541468	-0.165866	0.0463896	0.269913	-0.0720464	0.0612309	-0.192059	0.0479662	0.324203	-0.074681	0.0764838	-0.224589	0.0752272	0.400864	0.562705	0.904914	0.493302	0.781413
5763_67_DEFB104A_HBD_4	DEFB104A	GGE	Inverse variance weighted	rs28731034; rs2976916; rs559534	3	0.13098	0.115995	-0.0963697	0.35833	1.13995	0.908128	1.43094	0.258818	0.72936	-0.618089	0.48264	-1.56406	0.327886	0.422053	0.0468945	0.0295367	0.357833	0.0813828	0.131219	-0.175807	0.338573	0.535123	0.0480385	0.157304	-0.260277	0.356354	0.788924	0.0455549	0.165966	-0.279738	0.370848	0.809466	2.60199	0.272261	0.0812988	0.775545
18884_22_D JB4_DNJB4	D JB4	GGE	Inverse variance weighted	rs10493605; rs12732787; rs2351034; rs55944358; rs6677890; rs6699769; rs7527150; rs7536907	8	0.0413395	0.0365389	-0.0302766	0.112956	1.04221	0.970177	1.11958	0.257893	0.72936	0.0252656	0.0779903	-0.127595	0.178127	0.756965	0.00206328	0.00884433	0.823292	0.0544673	0.0456338	-0.0349749	0.14391	0.232644	0.0375583	0.0515828	-0.0635439	0.138661	0.490175	-0.0325256	0.0737691	-0.177113	0.112062	0.672573	4.46798	0.72457	4.41355	0.620897
2475_1_KIT_SCF_sR	KIT	GGE	Wald ratio	rs4864902	1	0.227499	0.200971	-0.166405	0.621403	1.25546	0.846703	1.86154	0.257636	0.72936
10908_2_GALNT13_GLT13	GALNT13	GGE	Wald ratio	rs16834610	1	-0.189449	0.167803	-0.518344	0.139445	0.827415	0.595506	1.14964	0.258899	0.72936
5634_39_POFUT1_OFUT1	POFUT1	GGE	Inverse variance weighted	rs113542638; rs2093066; rs35137593; rs4911198; rs6089119; rs73112104; rs76480528	7	-0.0728862	0.0645251	-0.199355	0.053583	0.929707	0.819259	1.05504	0.258653	0.72936	0.0211732	0.185832	-0.343057	0.385403	0.913721	-0.00892107	0.0163775	0.609355	-0.087023	0.0791766	-0.242209	0.0681631	0.271725	-0.129534	0.109776	-0.344694	0.0856258	0.282663	-0.18635	0.135246	-0.451433	0.0787325	0.21743	7.44882	0.281325	7.03155	0.218305
2567_5_CFI_Factor_I	CFI	GGE	Wald ratio	rs12649021	1	0.145409	0.129483	-0.108377	0.399196	1.15651	0.897289	1.49063	0.261438	0.729706
12338_27_EGFLAM_EGFLA	EGFLAM	GGE	Inverse variance weighted	rs10061492; rs6451368; rs7706542; rs77197754; rs79871490	5	-0.0670309	0.0595568	-0.183762	0.0497005	0.935166	0.832134	1.05096	0.260379	0.729706	-0.0485481	0.168389	-0.37859	0.281493	0.791881	-0.0019133	0.0163046	0.914	-0.044223	0.074429	-0.190104	0.101658	0.552403	0.000976973	0.0975398	-0.190201	0.192155	0.992488	-0.114292	0.109045	-0.328021	0.0994373	0.353739	2.77014	0.596997	2.75637	0.430732
16919_1_DBI_ACBP	DBI	GGE	Inverse variance weighted	rs13398766; rs13425622; rs1530561; rs55939202; rs78115599	5	0.0410173	0.0365019	-0.0305263	0.112561	1.04187	0.969935	1.11914	0.261138	0.729706	-0.021973	0.059586	-0.138762	0.0948157	0.736794	0.010944	0.00818262	0.273431	0.0364762	0.0401533	-0.0422243	0.115177	0.363655	0.015012	0.0394078	-0.0622274	0.0922513	0.722617	0.151211	0.0807613	-0.00708091	0.309503	0.134469	1.99747	0.736224	0.20866	0.976179
6897_38_B3GAT3_B3GA3	B3GAT3	GGE	Inverse variance weighted	rs111275386; rs11231267; rs17663676; rs2259606; rs3741240; rs7110438; rs72931390	7	-0.0800985	0.0712082	-0.219667	0.0594696	0.923025	0.802786	1.06127	0.260653	0.729706	0.123546	0.199121	-0.266731	0.513823	0.56214	-0.0185872	0.0170113	0.324381	-0.163097	0.0780299	-0.316036	-0.0101584	0.0366011	-0.196938	0.0954445	-0.384009	-0.00986662	0.08466	-0.183821	0.116246	-0.411663	0.0440212	0.164892	10.0462	0.122719	8.10984	0.150285
17751_68_CRYBB1_CRBB1	CRYBB1	GGE	Inverse variance weighted	rs3752523; rs4822754; rs4822768; rs55698505; rs5752373; rs77561351; rs78238497	7	-0.0499451	0.0443704	-0.136911	0.037021	0.951282	0.872048	1.03771	0.260319	0.729706	0.00393486	0.140332	-0.271115	0.278985	0.978715	-0.00673812	0.0164995	0.699893	-0.0384497	0.0460704	-0.128748	0.0518482	0.403951	-0.0267053	0.0500126	-0.12473	0.0713194	0.612556	-0.0918219	0.0814223	-0.25141	0.0677657	0.302503	8.59631	0.197586	8.31883	0.139517
11514_196_CD59_CD59	CD59	GGE	Inverse variance weighted	rs831603; rs831630	2	0.0773714	0.0691949	-0.0582506	0.212993	1.08044	0.943414	1.23738	0.263496	0.734094																								2.58759	0.107704
17777_31_SDSL_SDSL	SDSL	GGE	Inverse variance weighted	rs12307045; rs7310667	2	0.120924	0.108348	-0.0914375	0.333286	1.12854	0.912618	1.39555	0.264391	0.73523																								0.69363	0.404932
15417_3_SERPINB5_Maspin	SERPINB5	GGE	Inverse variance weighted	rs1395258; rs7244879	2	-0.0756572	0.0680264	-0.208989	0.0576745	0.927134	0.811404	1.05937	0.266063	0.735233																								0.255634	0.613136
10977_55_UCMA_UCMA	UCMA	GGE	Inverse variance weighted	rs11258167; rs11258267; rs1409323; rs2002227; rs2049745; rs41398249; rs45608331; rs4606378; rs533555; rs61852205; rs7076550; rs7085366	12	0.0380212	0.034244	-0.029097	0.105139	1.03875	0.971322	1.11087	0.266868	0.735233	-0.020547	0.0689442	-0.155678	0.114584	0.771785	0.00734847	0.00750327	0.350497	0.00867674	0.039735	-0.0692039	0.0865574	0.827145	0.00737697	0.0416793	-0.0743144	0.0890683	0.86273	-0.012898	0.0606215	-0.131716	0.10592	0.835403	14.4228	0.210477	13.1605	0.214839
16818_200_CDCP1_CDCP1	CDCP1	GGE	Inverse variance weighted	rs139069899; rs1879240; rs3749191; rs4682944; rs4683073; rs62242502; rs6441901; rs67884765; rs73072117; rs77003933; rs78949270; rs9822723	12	0.0437932	0.0394969	-0.0336207	0.121207	1.04477	0.966938	1.12886	0.267527	0.735233	-0.276859	0.13803	-0.547397	-0.00632042	0.0726831	0.0301529	0.0124371	0.0357888	-0.00594284	0.0556462	-0.115009	0.103124	0.91495	-0.0203153	0.0793162	-0.175775	0.135144	0.802577	-0.0135402	0.0891001	-0.188176	0.161096	0.881965	10.2623	0.506959	4.38439	0.928345
4721_54_TFF3_TFF3	TFF3	GGE	Inverse variance weighted	rs2839493; rs395306	2	-0.0315234	0.0284508	-0.087287	0.0242402	0.968968	0.916414	1.02454	0.267863	0.735233																								0.332965	0.563919
13632_10_ZYX_Zyxin	ZYX	GGE	Wald ratio	rs12539742	1	0.145548	0.131006	-0.111225	0.40232	1.15667	0.894738	1.49529	0.26657	0.735233
5227_60_PDK1_PDK1	PDK1	GGE	Inverse variance weighted	rs10930561; rs13027636; rs16860288; rs2676523; rs34285339; rs34839347; rs6433377	7	-0.0566832	0.0511866	-0.157009	0.0436424	0.944893	0.854696	1.04461	0.268127	0.735233	-0.386084	0.162283	-0.704159	-0.068009	0.0632373	0.0320797	0.0150278	0.0858932	-0.00746117	0.0632459	-0.131423	0.116501	0.906091	-0.00771671	0.0840411	-0.172437	0.157004	0.929829	-0.00771671	0.0895504	-0.183236	0.167802	0.934134	6.22688	0.398261	1.67	0.892658
18216_22_IL11RA_IL_11_RA	IL11RA	GGE	Inverse variance weighted	rs10814146; rs10972092; rs10972501; rs1571401; rs2277202; rs2381218; rs2492364; rs307669; rs4395980; rs4879871	10	-0.0287736	0.0259372	-0.0796105	0.0220634	0.971636	0.923476	1.02231	0.267277	0.735233	0.000376143	0.0349742	-0.0681733	0.0689256	0.991682	-0.00642334	0.00532059	0.261812	-0.00812023	0.0282174	-0.0634264	0.0471859	0.77352	-0.000208281	0.0286661	-0.0563938	0.0559772	0.994361	-0.0277565	0.0827192	-0.189886	0.134373	0.7449	10.5067	0.311044	8.8875	0.351875
16060_99_NID2_NID2	NID2	GGE	Inverse variance weighted	rs10484085; rs111304192; rs11157865; rs112510159; rs1151574; rs11620718; rs12432630; rs12588519; rs17125124; rs17831313; rs2047364; rs2357443; rs2357456; rs2749873; rs2884136; rs35828909; rs4898732; rs4901317; rs58168773; rs60332061; rs71422024; rs7148279; rs72687121; rs8008348; rs8014336; rs873914	26	-0.0133527	0.0120618	-0.0369939	0.0102886	0.986736	0.963682	1.01034	0.268287	0.735233	-0.0264323	0.019419	-0.0644936	0.011629	0.186109	0.00338651	0.00394035	0.3986	-0.026802	0.0165934	-0.059325	0.00572113	0.106264	-0.0274177	0.0137439	-0.0543556	-0.000479698	0.0570634	-0.0316314	0.0295357	-0.0895214	0.0262587	0.294421	18.9111	0.801364	18.1724	0.794564
9470_15_METTL24_MET24	METTL24	GGE	Inverse variance weighted	rs11962813; rs17569533; rs2334321; rs4947065; rs9400362	5	0.0939398	0.0849914	-0.0726433	0.260523	1.09849	0.929933	1.29761	0.269035	0.735948	0.0477046	0.281592	-0.504216	0.599625	0.876253	0.00565886	0.0323266	0.872186	0.103405	0.0783003	-0.0500638	0.256873	0.186629	0.104835	0.0995617	-0.0903054	0.299976	0.351757	0.137921	0.121789	-0.100784	0.376627	0.320722	7.76351	0.100636	7.68501	0.0529906
13944_3_SULT1A3_SULT_1A3	SULT1A3	GGE	Wald ratio	rs6565189	1	0.158798	0.144099	-0.123636	0.441232	1.1721	0.883702	1.55462	0.270458	0.736374
10916_44_PLA2R1_PLA2R	PLA2R1	GGE	Inverse variance weighted	rs10185274; rs10929964; rs111552738; rs12476343; rs12478021; rs13000563; rs13015004; rs13019495; rs13027101; rs13394556; rs13424680; rs138152291; rs1451827; rs17422063; rs1834789; rs197265; rs2358014; rs2465668; rs36083888; rs3792167; rs4664395; rs4665124; rs57993273; rs62171133; rs6758637; rs68057871; rs72957246; rs72970085; rs731062; rs73969119; rs7557611; rs75633776; rs7564531; rs75670576; rs7…	36	0.0111795	0.0101488	-0.00871219	0.0310712	1.01124	0.991326	1.03156	0.270654	0.736374	0.0227549	0.0205749	-0.0175719	0.0630817	0.276511	-0.00395014	0.00609112	0.521013	0.0155949	0.011812	-0.00755662	0.0387465	0.186748	0.0296179	0.0143477	0.00149636	0.0577394	0.0464633	-0.00164973	0.0202548	-0.0413492	0.0380497	0.935549	65.3857	0.00138236	64.5868	0.00119203
3196_6_HAPLN1_HPLN1	HAPLN1	GGE	Inverse variance weighted	rs10039191; rs160280; rs72771264	3	0.0807421	0.073231	-0.0627907	0.224275	1.08409	0.93914	1.25141	0.270215	0.736374	-0.0341291	0.255841	-0.535577	0.467319	0.915574	0.0101109	0.0215768	0.721024	0.0480641	0.0792979	-0.10736	0.203488	0.544434	0.0413122	0.0938349	-0.142604	0.225229	0.702757	0.0498144	0.116823	-0.179158	0.278787	0.711319	1.05128	0.591176	0.831696	0.361783
2913_1_CCL23_MPIF_1	CCL23	GGE	Inverse variance weighted	rs321609; rs62062400	2	-0.136665	0.124196	-0.380089	0.106759	0.872262	0.683801	1.11267	0.271158	0.736418																								1.23829	0.265802
15511_37_NPTXR_NPTXR	NPTXR	GGE	Inverse variance weighted	rs17032; rs17563060; rs470081; rs5757560; rs8135021; rs9607581	6	-0.0473923	0.0436678	-0.132981	0.0381965	0.953713	0.875482	1.03894	0.277792	0.737313	-0.0369068	0.0969829	-0.226993	0.15318	0.722884	-0.00138731	0.0110944	0.90652	-0.0272022	0.0485732	-0.122406	0.0680012	0.575462	-0.0221544	0.0519627	-0.124001	0.0796924	0.687583	0.0145639	0.0846632	-0.151376	0.180504	0.870166	5.80705	0.325449	5.78444	0.215835
11351_233_NHEJ1_NHEJ1	NHEJ1	GGE	Inverse variance weighted	rs11679511; rs6436128	2	0.0948936	0.0867722	-0.0751798	0.264967	1.09954	0.927577	1.30339	0.274133	0.737313																								0.806261	0.369228
4437_56_ENTPD5_ENTP5	ENTPD5	GGE	Inverse variance weighted	rs10150826; rs111405389; rs11159113; rs2041185; rs28584475; rs7160232; rs747324; rs758053; rs80313854	9	-0.0473498	0.0441949	-0.133972	0.0392722	0.953754	0.874615	1.04005	0.283996	0.737313	-0.0918565	0.107517	-0.30259	0.118877	0.421188	0.00534624	0.0116419	0.659994	-0.0689821	0.0435224	-0.154286	0.0163218	0.112971	-0.0748785	0.050174	-0.17322	0.0234625	0.173946	-0.104777	0.0690054	-0.240028	0.0304734	0.167397	13.782	0.0876267	13.379	0.0633959
9837_60_NQO1_ D_P_H_dehydroge se	NQO1	GGE	Inverse variance weighted	rs11075762; rs145232831; rs4783683; rs74325711; rs74635215; rs8047885; rs8055929; rs8056707; rs8059139; rs8062856	10	-0.013298	0.0124229	-0.037647	0.0110509	0.98679	0.963053	1.01111	0.28442	0.737313	-0.0184202	0.0170024	-0.0517449	0.0149046	0.310206	0.00286393	0.00612694	0.652658	-0.0163216	0.0130469	-0.0418935	0.00925034	0.210937	-0.0161269	0.0128188	-0.0412517	0.00899789	0.240025	-0.0600878	0.036473	-0.131575	0.0113994	0.133868	10.3716	0.321246	10.0959	0.25836
18413_24_ARL4D_ARL4D	ARL4D	GGE	Wald ratio	rs34228036	1	0.198306	0.18294	-0.160256	0.556868	1.21934	0.851926	1.7452	0.278366	0.737313
4548_4_FUT3_Fucosyltransferase_3	FUT3	GGE	Inverse variance weighted	rs11672269; rs2436522; rs34971228	3	-0.053324	0.04872	-0.148815	0.0421672	0.948073	0.861728	1.04307	0.273736	0.737313	-0.148461	0.0997208	-0.343913	0.0469923	0.376547	0.0146472	0.0133959	0.471613	-0.0647377	0.0524931	-0.167624	0.0381488	0.217479	-0.0725974	0.0574577	-0.185214	0.0400196	0.333749	-0.0490109	0.0822359	-0.210193	0.112171	0.611655	1.45468	0.483193	0.259137	0.610714
3024_18_SERPINF2_a2_Antiplasmin	SERPINF2	GGE	Inverse variance weighted	rs17292266; rs7215587; rs72822481; rs7501729	4	0.0894181	0.0833581	-0.0739637	0.2528	1.09354	0.928705	1.28763	0.283406	0.737313	-0.188488	0.389655	-0.952211	0.575236	0.67636	0.0256745	0.0350112	0.53967	0.056768	0.0803356	-0.10069	0.214226	0.479793	0.0288578	0.0894083	-0.146382	0.204098	0.768061	0.0419563	0.146202	-0.2446	0.328512	0.792811	4.28666	0.232127	3.3783	0.184676
5701_81_CLEC3B_Tetranectin	CLEC3B	GGE	Inverse variance weighted	rs10510745; rs10865936; rs12632450; rs3749191; rs6762587; rs7653438	6	0.0469318	0.0439107	-0.0391332	0.132997	1.04805	0.961623	1.14225	0.28516	0.737313	-0.00307231	0.086303	-0.172226	0.166082	0.973308	0.00604093	0.00897574	0.537812	0.0549708	0.0511511	-0.0452854	0.155227	0.28252	0.0537804	0.0557685	-0.0555258	0.163087	0.37916	0.143401	0.0989595	-0.05056	0.337361	0.206991	3.48729	0.625312	3.03432	0.552098
3216_2_PIGR_PIGR	PIGR	GGE	Wald ratio	rs61815029	1	-0.124588	0.116547	-0.35302	0.103843	0.88286	0.702563	1.10943	0.28507	0.737313
4930_21_STC1_Stanniocalcin_1	STC1	GGE	Inverse variance weighted	rs13262489; rs2089830	2	-0.0940109	0.0873141	-0.265147	0.0771247	0.910273	0.767094	1.08018	0.281615	0.737313																								0.0397989	0.841874
15640_54_TAGLN_TAGL	TAGLN	GGE	Inverse variance weighted	rs11826038; rs80351364	2	0.107769	0.0990069	-0.0862844	0.301823	1.11379	0.917333	1.35232	0.276374	0.737313																								0.99089	0.319525
10974_20_SPINK7_ISK7	SPINK7	GGE	Wald ratio	rs9784645	1	-0.0859766	0.0803517	-0.243466	0.0715129	0.917616	0.783906	1.07413	0.284618	0.737313
8468_19_KLK3_PSA	KLK3	GGE	Wald ratio	rs2739468	1	0.214104	0.198797	-0.175538	0.603746	1.23875	0.839005	1.82896	0.281482	0.737313
14107_1_MTHFS_MTHFS	MTHFS	GGE	Inverse variance weighted	rs1020055; rs10220845; rs11855092; rs11858263; rs12898670; rs12905004; rs12907679; rs1337558; rs13380392; rs138410408; rs143451372; rs147851815; rs1533858; rs1685147; rs16971397; rs182491102; rs1976850; rs2273886; rs282778; rs28462237; rs28477278; rs35812395; rs4072568; rs56728059; rs62027985; rs77114126; rs77225959; rs8032039; rs8042361; rs8182055	30	0.0165412	0.0153904	-0.0136239	0.0467063	1.01668	0.986468	1.04781	0.282475	0.737313	0.0224893	0.0279169	-0.0322279	0.0772065	0.427274	-0.00105856	0.00414509	0.800299	0.0128524	0.0210273	-0.0283611	0.0540659	0.541052	0.0140221	0.0222715	-0.0296299	0.0576742	0.533885	0.016011	0.0316344	-0.0459924	0.0780144	0.616595	20.0717	0.890683	20.0065	0.864227
10366_11_PDGFRA_PDGFRA	PDGFRA	GGE	Wald ratio	rs2307050	1	0.105821	0.0966401	-0.0835939	0.295235	1.11162	0.919805	1.34344	0.273518	0.737313
6899_37_PCBD2_PHS2	PCBD2	GGE	Wald ratio	rs319600	1	0.200763	0.186065	-0.163923	0.56545	1.22234	0.848807	1.76024	0.280588	0.737313
5358_3_OMD_OMD	OMD	GGE	Inverse variance weighted	rs12686606; rs141960185	2	0.137941	0.128101	-0.113138	0.389019	1.14791	0.893028	1.47553	0.281565	0.737313																								0.228195	0.632866
3292_75_CD48_CD48	CD48	GGE	Inverse variance weighted	rs12401322; rs12405457; rs12749496; rs1980606; rs2502806; rs77584890	6	-0.0385321	0.036037	-0.109165	0.0321004	0.962201	0.896583	1.03262	0.284962	0.737313	-0.0192742	0.0684391	-0.153415	0.114866	0.7922	-0.00319356	0.00924443	0.747153	-0.0416557	0.0384061	-0.116932	0.0336204	0.278095	-0.0433441	0.0406895	-0.123096	0.0364074	0.335481	0.0231882	0.0754649	-0.124723	0.171099	0.771023	5.48292	0.359823	5.32407	0.255632
2911_27_MDK_Midkine	MDK	GGE	Inverse variance weighted	rs111651038; rs7130656	2	0.136446	0.125039	-0.108631	0.381523	1.14619	0.897062	1.46451	0.275173	0.737313																								0.0729546	0.787082
5586_66_MINPP1_MINP1	MINPP1	GGE	Wald ratio	rs12573297	1	-0.218679	0.199526	-0.609749	0.172392	0.80358	0.543487	1.18814	0.273082	0.737313
3079_62_RARRES2_TIG2	RARRES2	GGE	Wald ratio	rs883138	1	0.0461337	0.0424022	-0.0369747	0.129242	1.04721	0.9637	1.13797	0.276595	0.737313
8376_25_LHB_LSHB	LHB	GGE	Inverse variance weighted	rs11669977; rs142810131; rs2013039; rs921470	4	-0.0584105	0.0539308	-0.164115	0.047294	0.943263	0.848645	1.04843	0.278781	0.737313	-0.0260118	0.135945	-0.292465	0.240441	0.865924	-0.00368053	0.0141763	0.819435	-0.0564387	0.0578161	-0.169758	0.0568809	0.328977	-0.0576006	0.0646663	-0.184347	0.0691453	0.438692	-0.0489409	0.0789237	-0.203631	0.10575	0.579105	0.127832	0.9883	0.0604263	0.970239
2611_72_TYRO3_Dtk	TYRO3	GGE	Inverse variance weighted	rs141669463; rs2588323; rs2925339	3	0.0821128	0.076027	-0.0669001	0.231126	1.08558	0.935289	1.26002	0.280121	0.737313	-0.0965534	0.247738	-0.582119	0.389013	0.763413	0.018071	0.0235262	0.583015	0.126372	0.0845033	-0.0392545	0.291998	0.134792	0.133274	0.0887038	-0.0405851	0.307134	0.271831	0.12608	0.115083	-0.0994817	0.351642	0.387586	2.17084	0.33776	1.3653	0.242621
5478_50_FOLH1_PSMA	FOLH1	GGE	Wald ratio	rs61885329	1	-0.0630157	0.0576538	-0.176017	0.0499858	0.938929	0.838604	1.05126	0.274394	0.737313
17712_7_IDI1_IDI1	IDI1	GGE	Wald ratio	rs1285	1	-0.226791	0.208831	-0.636101	0.182518	0.797087	0.529353	1.20024	0.277478	0.737313
8866_53_QPCTL_QPCTL	QPCTL	GGE	Inverse variance weighted	rs113480080; rs2341637; rs4581816	3	-0.0784272	0.0726241	-0.22077	0.0639161	0.924569	0.801901	1.066	0.280184	0.737313	-0.00612123	0.270958	-0.537199	0.524956	0.985621	-0.00613851	0.0221617	0.827977	-0.0777953	0.0803616	-0.235304	0.0797134	0.333012	-0.0757131	0.0892479	-0.250639	0.0992127	0.485585	-0.107714	0.0937198	-0.291405	0.0759765	0.369317	0.222019	0.89493	0.145297	0.703071
7933_75_ADAM22_ADA22	ADAM22	GGE	Inverse variance weighted	rs1014634; rs111337925; rs12537986; rs12538272; rs12704346; rs13222429; rs1634993; rs17164545; rs2235015; rs45517839; rs6465131; rs74536602; rs76256579	13	-0.0399726	0.0371039	-0.112696	0.0327509	0.960816	0.893422	1.03329	0.281338	0.737313	0.0528216	0.0648192	-0.074224	0.179867	0.432415	-0.0140564	0.00831019	0.11885	-0.00462711	0.0380395	-0.0791846	0.0699304	0.903184	-0.00126085	0.036324	-0.0724559	0.0699342	0.972881	-0.0068038	0.0595681	-0.123557	0.10995	0.910953	20.6641	0.0555206	16.3989	0.126957
8992_1_TMEM2_TMEM2	CEMIP2	GGE	Inverse variance weighted	rs10781033; rs2131039	2	0.0639891	0.0595459	-0.0527207	0.180699	1.06608	0.948645	1.19805	0.282545	0.737313																								0.248015	0.618477
19188_21_ P1L4_ P2L	P1L4	GGE	Wald ratio	rs737872	1	0.0672075	0.0635832	-0.0574156	0.191831	1.06952	0.944202	1.21147	0.290511	0.738815
5349_69_DLL1_DLL1	DLL1	GGE	Inverse variance weighted	rs6456185; rs9460149	2	0.121719	0.114155	-0.102024	0.345462	1.12944	0.903008	1.41264	0.286305	0.738815																								0.0181286	0.892895
8275_31_PEAR1_PEAR1	PEAR1	GGE	Inverse variance weighted	rs10908559; rs12071649; rs67195253	3	-0.0853457	0.080739	-0.243594	0.0729028	0.918195	0.783806	1.07563	0.290486	0.738815	-0.720093	0.575058	-1.84721	0.40702	0.429005	0.0523417	0.0469499	0.465464	-0.0918917	0.0895686	-0.267446	0.0836628	0.304922	-0.13935	0.101517	-0.338323	0.0596241	0.303511	0.022818	0.148915	-0.269055	0.314691	0.892282	1.77445	0.411796	0.531584	0.465942
10419_1_SCARA5_SCAR5	SCARA5	GGE	Inverse variance weighted	rs11781887; rs13253543; rs13269963; rs13270725; rs2100365; rs2322411; rs2685402; rs2726983; rs352428; rs4236676; rs56869726; rs66603144; rs73235372; rs744596; rs74783515; rs79813629; rs875164; rs898463; rs9331950	19	0.0311094	0.02944	-0.0265929	0.0888118	1.0316	0.973758	1.09287	0.290645	0.738815	0.0207135	0.0847542	-0.145405	0.186832	0.809851	0.00112269	0.00854884	0.897059	0.0114752	0.0399969	-0.0669186	0.0898691	0.774186	0.127852	0.0623844	0.00557854	0.250125	0.0552828	0.14829	0.0828935	-0.014181	0.310762	0.0904693	21.9689	0.233369	21.9466	0.18678
5636_10_MFAP4_MFAP4	MFAP4	GGE	Inverse variance weighted	rs7501702; rs9901327	2	-0.131388	0.124266	-0.374949	0.112174	0.876878	0.687324	1.11871	0.290371	0.738815																								0.00042238	0.983603
4775_34_GSN_Gelsolin	GSN	GGE	Inverse variance weighted	rs10760094; rs10818526; rs3860154; rs7032558	4	-0.0628239	0.0594595	-0.179365	0.0537167	0.939109	0.835801	1.05519	0.290702	0.738815	-0.0871896	0.195949	-0.471249	0.29687	0.69987	0.00253912	0.0194568	0.908113	-0.0682339	0.0654419	-0.1965	0.0600323	0.297104	-0.073587	0.0739682	-0.218565	0.0713907	0.393139	-0.0611842	0.0943933	-0.246195	0.123827	0.563055	0.114021	0.990103	0.0969902	0.952662
9188_119_CXCL9_MIG	CXCL9	GGE	Inverse variance weighted	rs1348204; rs2276886	2	0.125276	0.118671	-0.107318	0.35787	1.13346	0.89824	1.43028	0.291123	0.738815																								1.07863	0.299005
18922_27_CD68_CD68	CD68	GGE	Wald ratio	rs1641511	1	0.176887	0.16719	-0.150806	0.504579	1.1935	0.860015	1.65629	0.290056	0.738815
9172_69_MMP8_MMP_8	MMP8	GGE	Inverse variance weighted	rs117557731; rs12789483; rs2509242; rs7123682	4	0.0836913	0.0790368	-0.0712208	0.238603	1.08729	0.931256	1.26947	0.28965	0.738815	-0.122508	0.243097	-0.59898	0.353963	0.66433	0.0299544	0.0332629	0.462878	-0.00197789	0.0762049	-0.151339	0.147384	0.979293	-0.0146997	0.087769	-0.186727	0.157328	0.877644	0.00159947	0.116308	-0.226364	0.229563	0.989891	5.98692	0.112248	4.25969	0.118856
8274_64_STX7_Syntaxin_7	STX7	GGE	Inverse variance weighted	rs17193027; rs3813356; rs62424934	3	0.0747516	0.0706605	-0.063743	0.213246	1.07762	0.938246	1.23769	0.290102	0.738815	-0.109959	0.353206	-0.802243	0.582326	0.807865	0.0198951	0.0372747	0.687881	0.0656982	0.0747113	-0.0807361	0.212132	0.379206	0.0625451	0.0785071	-0.0913288	0.216419	0.509184	0.0462168	0.106585	-0.162689	0.255122	0.706857	0.343877	0.842031	0.0589963	0.808089
8697_38_GPC1_Glypican_1	GPC1	GGE	Inverse variance weighted	rs10933603; rs13386453; rs13402622; rs1573785; rs16843274; rs4234126; rs4398270; rs75344976; rs7568928	9	0.0449182	0.0424536	-0.0382908	0.128127	1.04594	0.962433	1.1367	0.290031	0.738815	0.11498	0.140676	-0.160744	0.390704	0.44066	-0.00630915	0.0120773	0.617515	0.0151846	0.0557764	-0.0941372	0.124506	0.785438	-0.00410197	0.0867638	-0.174159	0.165955	0.963451	0.0196124	0.0850072	-0.147002	0.186227	0.823327	5.07394	0.749645	4.80104	0.684228
4962_52_CDNF_ARMEL	CDNF	GGE	Inverse variance weighted	rs10906861; rs10906875; rs11259520; rs1891049; rs1974068; rs2400101; rs4748147; rs79061354; rs7921976	9	0.0620099	0.0592257	-0.0540725	0.178092	1.06397	0.947363	1.19494	0.295095	0.740128	-0.113079	0.222547	-0.549272	0.323113	0.626989	0.0115431	0.0141427	0.44128	0.0424411	0.0751773	-0.104906	0.189789	0.572382	-0.0182157	0.115255	-0.244116	0.207684	0.878336	0.0251449	0.121854	-0.213688	0.263978	0.841669	3.97454	0.859413	3.30839	0.855085
2743_5_SHH_Sonic_Hedgehog	SHH	GGE	Wald ratio	rs10225292	1	0.107156	0.102444	-0.0936339	0.307947	1.11311	0.910616	1.36063	0.295561	0.740128
3858_5_ACP1_PPAC	ACP1	GGE	Inverse variance weighted	rs12993438; rs138033122; rs1461028; rs2724918; rs2902855; rs2947414; rs300703; rs300756; rs300758; rs3749138; rs4246572; rs6548226; rs6710875; rs6728222; rs6742278; rs6755384; rs71440643; rs72778216; rs7576917; rs77557904; rs78205610; rs867926	22	-0.0108732	0.0103541	-0.0311672	0.00942069	0.989186	0.969313	1.00947	0.293652	0.740128	-0.022525	0.0167916	-0.0554366	0.0103865	0.194811	0.00444614	0.00504432	0.388563	0.00534792	0.0138983	-0.0218927	0.0325885	0.700392	0.00210619	0.0140679	-0.0254668	0.0296792	0.882417	-0.0103664	0.0273091	-0.0638922	0.0431593	0.708056	19.5059	0.55272	18.729	0.539497
11302_237_TNR_TENR	TNR	GGE	Wald ratio	rs72725491	1	0.211109	0.20144	-0.183713	0.605931	1.23505	0.832174	1.83296	0.294639	0.740128
13132_14_SEMA5A_SEM5A	SEMA5A	GGE	Inverse variance weighted	rs1035961; rs10513029; rs11741831; rs118583; rs11949239; rs12657858; rs149357714; rs150624; rs1508799; rs1849363; rs2578630; rs2905187; rs2963889; rs34918091; rs38090; rs40722; rs41491; rs42354; rs425620; rs428378; rs60932004; rs62362433; rs68058503; rs6889077; rs6889488; rs73050383; rs75782831; rs76202729; rs7725153; rs7732984; rs78873547; rs828815	32	-0.0122192	0.0116674	-0.0350873	0.0106488	0.987855	0.965521	1.01071	0.294961	0.740128	-0.0345962	0.016799	-0.0675223	-0.00167024	0.0482239	0.00569636	0.00307672	0.073973	-0.0238704	0.015148	-0.0535604	0.00581973	0.11507	-0.0244259	0.0142294	-0.0523155	0.00346372	0.0960339	0.0472523	0.0345743	-0.0205133	0.115018	0.181554	29.3464	0.551197	25.9186	0.67928
3825_18_MAPK8_MK08	MAPK8	GGE	Wald ratio	rs1997365	1	-0.181838	0.172851	-0.520626	0.156949	0.833736	0.594149	1.16994	0.292801	0.740128
3391_10_PIK3CG_PK3CG	PIK3CG	GGE	Wald ratio	rs342294	1	0.202247	0.193353	-0.176725	0.581219	1.22415	0.838011	1.78822	0.295561	0.740128
2602_2_ANGPT2_Angiopoietin_2	ANGPT2	GGE	Inverse variance weighted	rs1968586; rs2442599; rs2922812	3	0.0713931	0.0682021	-0.0622831	0.205069	1.074	0.939617	1.22761	0.295198	0.740128	0.122853	0.26664	-0.399761	0.645468	0.725137	-0.00583482	0.0282723	0.870434	0.0878523	0.0685633	-0.0465318	0.222236	0.200077	0.108866	0.077099	-0.0422484	0.25998	0.293441	0.0335183	0.134144	-0.229404	0.296441	0.826012	2.21944	0.329652	2.12877	0.144557
16324_38_TLR1_TLR1	TLR1	GGE	Inverse variance weighted	rs13150445; rs2045767; rs75795999	3	-0.11426	0.109647	-0.329168	0.100647	0.892026	0.719522	1.10589	0.297375	0.741247	0.0267073	0.993159	-1.91988	1.9733	0.982885	-0.00869208	0.0606731	0.909414	-0.0857426	0.133727	-0.347847	0.176362	0.521408	-0.0208961	0.166334	-0.34691	0.305118	0.911516	-0.00318861	0.167273	-0.331043	0.324666	0.986522	1.53828	0.463411	1.50735	0.219544
17329_2_BDH2_BDH2	BDH2	GGE	Inverse variance weighted	rs2711897; rs4235405; rs66819851; rs6830624; rs985708	5	0.0344573	0.0330732	-0.0303661	0.0992807	1.03506	0.97009	1.10438	0.29748	0.741247	-0.0309701	0.0762688	-0.180457	0.118517	0.711923	0.0102273	0.0107427	0.411321	0.0242243	0.0365393	-0.0473927	0.0958412	0.507353	0.0221997	0.0401184	-0.0564325	0.100832	0.609493	0.0156786	0.0518952	-0.0860359	0.117393	0.777618	1.3213	0.857752	0.414952	0.937137
9715_15_IGSF3_IGSF3	IGSF3	GGE	Inverse variance weighted	rs11582506; rs12725472; rs1411623	3	0.0915993	0.0878912	-0.0806675	0.263866	1.09593	0.9225	1.30195	0.297324	0.741247	0.231686	0.309201	-0.374347	0.837719	0.590618	-0.0110367	0.0233556	0.718964	0.0896823	0.0995795	-0.105494	0.284858	0.367796	0.0887742	0.12233	-0.150993	0.328541	0.543456	0.0858517	0.115369	-0.140272	0.311975	0.534339	0.357926	0.836137	0.13462	0.713689
7551_33_LRRC32_LRC32	LRRC32	GGE	Inverse variance weighted	rs1320646; rs7943302	2	-0.126431	0.121724	-0.36501	0.112147	0.881235	0.69419	1.11868	0.298956	0.742473																								0.18201	0.669652
17224_12_OGN_MIME	OGN	GGE	Inverse variance weighted	rs10117335; rs10120915; rs10122607; rs10283409; rs10761129; rs10821068; rs10821088; rs10992598; rs112095134; rs11788545; rs11789730; rs117957125; rs118174366; rs12336915; rs12343922; rs1323523; rs3935601; rs4743902; rs59916937; rs62565052; rs7023755; rs7048339	22	-0.018444	0.0177401	-0.0532146	0.0163265	0.981725	0.948177	1.01646	0.298487	0.742473	-0.00163663	0.0329147	-0.0661495	0.0628763	0.960836	-0.00288608	0.00473065	0.548677	-0.0301963	0.0247609	-0.0787277	0.0183351	0.222649	-0.0180002	0.0244122	-0.0658481	0.0298477	0.469072	0.00947447	0.0414176	-0.0717041	0.0906531	0.821273	24.1209	0.287236	23.6802	0.256639
18934_50_TGM2_Tissue_transglutami se	TGM2	GGE	Inverse variance weighted	rs2076377; rs4811556; rs6069086	3	-0.0763657	0.0738438	-0.221099	0.0683681	0.926477	0.801637	1.07076	0.301065	0.742935	-0.224156	0.16761	-0.552671	0.104359	0.408742	0.0199936	0.0203556	0.505711	-0.102457	0.0842721	-0.26763	0.0627161	0.224065	-0.116624	0.0890271	-0.291117	0.0578694	0.320446	-0.108912	0.102733	-0.31027	0.0924455	0.400188	1.26772	0.530539	0.302973	0.582025
9468_8_LMAN2_Lectin__mannose_binding_2	LMAN2	GGE	Wald ratio	rs11952102	1	-0.13958	0.135121	-0.404418	0.125257	0.869723	0.667365	1.13344	0.301602	0.742935
6342_10_NPNT_Nephronectin	NPNT	GGE	Inverse variance weighted	rs1862081; rs7689298	2	-0.11296	0.109193	-0.326978	0.101059	0.893187	0.721099	1.10634	0.300905	0.742935																								0.0932251	0.760116
12575_30_MTHFD1_C1TC	MTHFD1	GGE	Inverse variance weighted	rs11158538; rs141381241; rs2093209; rs2236225; rs229648; rs45451201; rs72726297	7	-0.0655066	0.0632446	-0.189466	0.0584528	0.936593	0.827401	1.06019	0.300311	0.742935	-0.296062	0.138598	-0.567715	-0.0244094	0.0857377	0.0248953	0.0137876	0.130807	-0.0658989	0.0730326	-0.209043	0.0772451	0.366886	-0.0648882	0.0897537	-0.240805	0.111029	0.496908	-0.0781649	0.112629	-0.298918	0.142588	0.513638	8.43019	0.208249	5.10285	0.403458
3310_62_FCGR2B_FCG2B	FCGR2B	GGE	Inverse variance weighted	rs112184925; rs11810305; rs12048671; rs12404798; rs16864157; rs1801274; rs2307418; rs2333749; rs2502809; rs3767635; rs449908; rs55857747; rs61802170; rs6681981; rs6684278; rs74972894; rs7545344	17	0.0109006	0.0105521	-0.00978151	0.0315827	1.01096	0.990266	1.03209	0.301591	0.742935	0.0168323	0.016159	-0.0148394	0.0485041	0.314065	-0.00273169	0.00553096	0.628537	0.0151111	0.00963052	-0.00376468	0.0339869	0.116627	0.0175756	0.00944818	-0.0009428	0.0360941	0.0813384	0.0273907	0.0215025	-0.0147542	0.0695356	0.220914	24.4356	0.0804118	24.0446	0.0643393
11649_3_SMAP1_SMAP1	SMAP1	GGE	Inverse variance weighted	rs117588934; rs12203753; rs13213319; rs1535394; rs199618; rs2691478; rs3793071; rs4432948; rs4706483; rs59180645; rs592243; rs765467; rs77297861; rs77902383; rs782002; rs828655; rs941860	17	-0.0208132	0.0202397	-0.0604831	0.0188567	0.979402	0.94131	1.01904	0.303793	0.747114	0.00211856	0.0365812	-0.0695807	0.0738178	0.954582	-0.00441872	0.00583604	0.460693	-0.0220806	0.0250195	-0.0711187	0.0269575	0.377486	-0.0181289	0.0227877	-0.0627929	0.0265351	0.437934	-0.0161602	0.0379579	-0.0905577	0.0582374	0.675969	17.7583	0.33824	17.1046	0.312651
9264_11_CTSO_CATO	CTSO	GGE	Inverse variance weighted	rs12512018; rs12642365; rs62326818	3	0.0794366	0.0773278	-0.0721258	0.230999	1.08268	0.930414	1.25986	0.304292	0.747124	1.10795	0.958293	-0.770303	2.98621	0.45397	-0.0883932	0.0820896	0.476472	0.0809412	0.0907346	-0.0968987	0.258781	0.372358	0.139909	0.10561	-0.0670865	0.346904	0.316349	0.039122	0.121689	-0.199388	0.277632	0.778327	1.4173	0.49231	0.25782	0.611622
3195_50_GNLY_Granulysin	GNLY	GGE	Inverse variance weighted	rs10445962; rs1130866; rs11695312; rs11890049; rs12474138; rs12992339; rs13014588; rs13028852; rs13420465; rs147631533; rs2028106; rs34670567; rs4832028; rs4832029; rs62165906; rs6547603; rs6547689; rs6743132; rs72831544; rs72926903; rs7595080; rs76924672; rs79068931; rs80123948	24	-0.0137898	0.0134432	-0.0401386	0.0125589	0.986305	0.960656	1.01264	0.304993	0.747629	-0.0129634	0.0213362	-0.0547823	0.0288556	0.54969	-0.000205411	0.00411784	0.960666	-0.0266867	0.0193383	-0.0645899	0.0112164	0.16759	-0.0141114	0.018938	-0.05123	0.0230071	0.463737	-0.0448009	0.0343441	-0.112115	0.0225135	0.204976	15.006	0.894417	15.0036	0.862086
11219_95_FGFBP3_FGFP3	FGFBP3	GGE	Inverse variance weighted	rs10786004; rs10881925; rs11186737; rs11516919; rs12778642; rs2488053; rs4390259; rs4933680; rs61875184; rs73313432; rs74323458	11	0.0277009	0.0270556	-0.0253281	0.0807299	1.02809	0.97499	1.08408	0.305906	0.747644	0.0487389	0.0442594	-0.0380096	0.135487	0.299383	-0.00328155	0.00546357	0.562909	0.0475136	0.0320447	-0.015294	0.110321	0.138147	0.0483583	0.0345458	-0.0193514	0.116068	0.191814	0.049082	0.0606608	-0.0698132	0.167977	0.437272	4.47027	0.92365	4.10952	0.904057
5353_89_IL1RN_IL_1Ra	IL1RN	GGE	Inverse variance weighted	rs10864911; rs1191698; rs28947170; rs55709272; rs62158644; rs6735589; rs6743376; rs7594852; rs973635	9	0.0340708	0.033351	-0.0312973	0.0994388	1.03466	0.969187	1.10455	0.306979	0.747644	0.0653596	0.0761007	-0.0837977	0.214517	0.418855	-0.00388398	0.00838055	0.657106	0.0577932	0.0430169	-0.0265198	0.142106	0.17911	0.0758071	0.0463262	-0.0149923	0.166606	0.140398	0.0663638	0.073045	-0.0768044	0.209532	0.390145	8.78876	0.360428	8.52711	0.288412
17350_13_CHMP2B_CHM2B	CHMP2B	GGE	Inverse variance weighted	rs116323957; rs13074432; rs1986448; rs2642335; rs300996; rs7431413; rs9814510; rs9841244	8	0.0325929	0.0318871	-0.0299057	0.0950915	1.03313	0.970537	1.09976	0.306717	0.747644	0.0296663	0.0694683	-0.106492	0.165824	0.684244	0.000480088	0.0100501	0.96345	0.0423274	0.0364329	-0.029081	0.113736	0.24532	0.0474204	0.0378137	-0.0266945	0.121535	0.250078	0.117647	0.0856462	-0.0502196	0.285513	0.211928	6.3305	0.501732	6.32809	0.387458
6955_68_SNX1_SNX1	SNX1	GGE	Inverse variance weighted	rs35561890; rs77404765	2	0.120561	0.117994	-0.110708	0.35183	1.12813	0.8952	1.42167	0.306897	0.747644																								3.19942	0.0736642
13423_94_FAM213A_CJ058	PRXL2A	GGE	Inverse variance weighted	rs10887871; rs7074356	2	-0.0912552	0.0894534	-0.266584	0.0840735	0.912785	0.765992	1.08771	0.307661	0.748097																								0.0715226	0.789133
17786_5_GGPS1_GGPPS	GGPS1	GGE	Wald ratio	rs7534175	1	0.113906	0.112002	-0.105619	0.333431	1.12065	0.899768	1.39575	0.309155	0.749316
2579_17_MMP9_MMP_9	MMP9	GGE	Wald ratio	rs2250889	1	-0.129154	0.12687	-0.377818	0.119511	0.878839	0.685355	1.12695	0.308677	0.749316
2192_63_CCL27_CTACK	CCL27	GGE	Wald ratio	rs2070074	1	0.205984	0.203341	-0.192564	0.604533	1.22873	0.824841	1.8304	0.311061	0.749685
3003_29_NCR3_NKp30	NCR3	GGE	Wald ratio	rs2736191	1	0.189224	0.189224	-0.181655	0.560104	1.20831	0.833889	1.75085	0.317311	0.749685
5618_50_FAM3B_FAM3B	FAM3B	GGE	Inverse variance weighted	rs2837967; rs2838014; rs431563; rs60265870; rs7277420; rs7280770; rs8133778	7	0.0305238	0.030233	-0.0287328	0.0897804	1.03099	0.971676	1.09393	0.312678	0.749685	0.0330445	0.0426627	-0.0505744	0.116663	0.473621	-0.000552936	0.00660294	0.936512	0.0350511	0.0353932	-0.0343196	0.104422	0.322011	0.0345461	0.0369775	-0.0379297	0.107022	0.386232	-0.0162356	0.0589703	-0.131817	0.0993462	0.792307	2.63123	0.853502	2.62421	0.757683
11287_14_CYB5A_Cytochrome_b5	CYB5A	GGE	Inverse variance weighted	rs11665471; rs17806420	2	0.106335	0.10665	-0.102699	0.31537	1.11219	0.902399	1.37077	0.31874	0.749685																								0.869207	0.351175
10818_36_SMPD1_ASM	SMPD1	GGE	Inverse variance weighted	rs11040254; rs4627053; rs4758415; rs72880092; rs7931672	5	0.0461024	0.0459012	-0.0438639	0.136069	1.04718	0.957084	1.14576	0.315193	0.749685	0.0996749	0.0843593	-0.0656694	0.265019	0.322515	-0.0085425	0.0112496	0.502856	0.0769723	0.0483478	-0.0177893	0.171734	0.111372	0.080287	0.05038	-0.0184577	0.179032	0.186242	0.0847433	0.100098	-0.111448	0.280935	0.444893	3.63148	0.45817	3.04601	0.384586
3181_50_CTSS_Cathepsin_S	CTSS	GGE	Inverse variance weighted	rs1196456; rs12403795; rs1752380; rs4970991; rs72692721; rs72992015	6	0.0261692	0.0262293	-0.0252403	0.0775787	1.02651	0.975076	1.08067	0.318421	0.749685	0.0448258	0.0500367	-0.0532461	0.142898	0.420968	-0.0038788	0.00885901	0.684109	0.0273591	0.030123	-0.0316821	0.0864002	0.363749	0.0283976	0.029459	-0.0293421	0.0861373	0.379334	0.039206	0.0477108	-0.0543071	0.132719	0.448619	3.06658	0.689722	2.87488	0.578978
7228_2_ST6GAL C6_SIA7F	ST6GAL C6	GGE	Wald ratio	rs72769820	1	0.155478	0.155168	-0.148651	0.459606	1.16822	0.86187	1.58345	0.316344	0.749685
15516_12_SAA4_SAA_4	SAA4	GGE	Inverse variance weighted	rs10833058; rs11024975; rs12146588; rs12364167; rs12790143; rs1395319; rs1799858; rs2074311; rs2283240; rs35478909; rs3802970; rs4363567; rs4757767; rs493767; rs55712807; rs61880574; rs7113869; rs72879933; rs72882182; rs7395655; rs7938942	21	-0.0198654	0.0197859	-0.0586458	0.0189149	0.980331	0.943041	1.01909	0.315369	0.749685	0.0283141	0.0572116	-0.0838207	0.140449	0.626345	-0.0062641	0.00697942	0.38068	-0.0188618	0.0289846	-0.0756716	0.0379479	0.515205	-0.0146316	0.0458023	-0.104404	0.0751409	0.752697	-0.0230023	0.0476905	-0.116476	0.070471	0.634811	19.482	0.490725	18.6764	0.477762
15566_10_CNN1_Calponin_1	CNN1	GGE	Wald ratio	rs624899	1	0.162322	0.161998	-0.155193	0.479837	1.17624	0.85625	1.61581	0.316342	0.749685
9995_6_DUT_DUT	DUT	GGE	Wald ratio	rs919129	1	-0.156936	0.157092	-0.464837	0.150965	0.854759	0.628237	1.16296	0.317793	0.749685
15522_2_GLIPR2_GAPR1	GLIPR2	GGE	Inverse variance weighted	rs10738958; rs10814347; rs10973044; rs12237993; rs12379036; rs1324457; rs13295814; rs13440425; rs2381477; rs2772220; rs4878643; rs56339616; rs62541847; rs62543626; rs7020170	15	-0.0252261	0.0252253	-0.0746676	0.0242154	0.975089	0.928052	1.02451	0.317294	0.749685	0.00119735	0.0512342	-0.0992217	0.101616	0.98171	-0.00360197	0.00607893	0.563659	-0.0143212	0.0314021	-0.0758693	0.0472268	0.648347	-0.00835172	0.033925	-0.0748447	0.0581412	0.809114	-0.00466038	0.0622681	-0.126706	0.117385	0.941398	13.0887	0.519549	12.7376	0.468276
17341_89_ACAT2_THIC	ACAT2	GGE	Inverse variance weighted	rs1867348; rs2290340; rs2504956; rs62438496; rs6923207; rs73025508; rs73030808; rs9456454; rs9456496	9	-0.0473505	0.046709	-0.1389	0.0441991	0.953753	0.870315	1.04519	0.31071	0.749685	-0.0456446	0.115139	-0.271316	0.180027	0.703594	-0.000168551	0.0103981	0.987519	-0.0455691	0.0598059	-0.162789	0.0716504	0.446089	-0.00810696	0.0816278	-0.168097	0.151884	0.923331	-0.0566395	0.0882078	-0.229527	0.116248	0.53876	2.70066	0.951717	2.7004	0.911267
6520_87_MGP_MGP	MGP	GGE	Inverse variance weighted	rs10744078; rs12426752; rs16910482; rs7294636; rs73064162; rs7963211; rs7979291	7	0.0360315	0.0356954	-0.0339314	0.105994	1.03669	0.966638	1.11182	0.312775	0.749685	-0.0743878	0.0663558	-0.204445	0.0556697	0.313205	0.0168185	0.0089615	0.119374	0.021331	0.037346	-0.0518672	0.0945291	0.567884	0.00992612	0.0394068	-0.0673113	0.0871635	0.809533	0.148612	0.0764076	-0.0011465	0.298371	0.0997487	8.12006	0.229439	4.59788	0.466895
12685_57_HOMER2_HOME2	HOMER2	GGE	Inverse variance weighted	rs1256430; rs2667376; rs4842928	3	-0.094586	0.0944589	-0.279725	0.0905533	0.909749	0.755991	1.09478	0.316659	0.749685	0.212454	0.408691	-0.58858	1.01349	0.694808	-0.021851	0.0282976	0.581391	-0.0531369	0.106984	-0.262825	0.156552	0.619414	-0.0489779	0.128941	-0.301702	0.203746	0.740601	-0.0504972	0.126742	-0.298911	0.197917	0.728827	0.690209	0.708146	0.0939379	0.759229
8795_48_TFRC_TR	TFRC	GGE	Wald ratio	rs3827554	1	0.131901	0.131376	-0.125595	0.389398	1.141	0.881972	1.47609	0.315377	0.749685
4811_33_ITIH4_ITI_heavy_chain_H4	ITIH4	GGE	Inverse variance weighted	rs148009836; rs2001732; rs4687662	3	-0.0771285	0.0764968	-0.227062	0.0728053	0.925771	0.796871	1.07552	0.313331	0.749685	-0.33944	0.369959	-1.06456	0.38568	0.527371	0.0287217	0.0396331	0.600773	-0.0486015	0.0849452	-0.215094	0.117891	0.56722	-0.0448862	0.102075	-0.244954	0.155181	0.703082	-0.0437837	0.10659	-0.252701	0.165134	0.721072	0.742695	0.689804	0.217521	0.640935
5657_28_ST3GAL1_SIA4A	ST3GAL1	GGE	Inverse variance weighted	rs2736872; rs2977537; rs3802259; rs55936234; rs6471119; rs67694747; rs6990329; rs760332; rs9643300	9	-0.0399621	0.0396514	-0.117679	0.0377547	0.960826	0.888981	1.03848	0.313533	0.749685	-0.0474043	0.092394	-0.228497	0.133688	0.623695	0.0011975	0.013212	0.93032	-0.0333222	0.0355057	-0.102913	0.0362689	0.347986	-0.0338463	0.0379885	-0.108304	0.0406112	0.398952	-0.027252	0.0703375	-0.165114	0.110609	0.70853	13.845	0.0858956	13.8288	0.0543117
2580_83_MPO_Myeloperoxidase	MPO	GGE	Inverse variance weighted	rs12051896; rs12150552; rs12232532; rs12451466; rs181257; rs36056793; rs4793933; rs68117086; rs7208693; rs78140659; rs8078719; rs917606	12	-0.033031	0.0328325	-0.0973826	0.0313207	0.967509	0.907209	1.03182	0.314394	0.749685	-0.0640879	0.0900571	-0.2406	0.112424	0.492957	0.00405323	0.0108729	0.717091	-0.0374797	0.0385883	-0.113113	0.0381535	0.331414	-0.033495	0.0490967	-0.129725	0.0627346	0.509207	-0.0399258	0.066304	-0.169882	0.0900301	0.559274	15.2825	0.169925	15.073	0.129421
6392_7_WISP2_WISP_2	CCN5	GGE	Inverse variance weighted	rs12479905; rs2009739; rs2233094; rs2425625; rs4812825; rs6031678; rs6031839; rs6130522; rs734784; rs736820; rs8117935	11	-0.043287	0.0426742	-0.126928	0.0403544	0.957637	0.880797	1.04118	0.310411	0.749685	-0.0385377	0.0929919	-0.220802	0.143726	0.688269	-0.000496239	0.00850459	0.954745	-0.0265648	0.045299	-0.115351	0.0622212	0.557585	-0.0214108	0.0491399	-0.117725	0.0749034	0.672301	-0.0145129	0.0855031	-0.182099	0.153073	0.868603	15.5732	0.11252	15.5673	0.0764867
18401_18_ALKBH3_ALKB3	ALKBH3	GGE	Inverse variance weighted	rs11037461; rs11037786; rs11037809; rs112983447; rs117956812; rs12364347; rs2434479; rs2434484; rs55769012; rs61883850; rs74499141; rs78356316; rs79067588; rs7947871; rs878511; rs933302	16	-0.0297482	0.0299165	-0.0883846	0.0288881	0.97069	0.915409	1.02931	0.32004	0.749951	-0.0412275	0.0650997	-0.168823	0.086368	0.536748	0.00192731	0.00961816	0.844064	-0.03487	0.0342627	-0.102025	0.032285	0.308809	-0.044237	0.0302006	-0.10343	0.0149562	0.163627	0.0145054	0.0545513	-0.0924152	0.121426	0.793934	21.5095	0.121324	21.448	0.0906901
15476_6_REG3G_REG3G	REG3G	GGE	Inverse variance weighted	rs10204539; rs116730755; rs11902209; rs12465102; rs13004360; rs13034463; rs13417018; rs150317685; rs1521970; rs1541947; rs1541951; rs17015915; rs1897783; rs2566543; rs283839; rs35378870; rs4853434; rs67588264; rs7568908; rs7590351	20	-0.0166507	0.0167514	-0.0494835	0.0161822	0.983487	0.951721	1.01631	0.320231	0.749951	0.0302838	0.0233121	-0.0154079	0.0759756	0.210318	-0.0125958	0.00485874	0.018391	0.00030924	0.0160896	-0.0312264	0.0318449	0.984666	0.000701441	0.0146293	-0.0279719	0.0293748	0.962258	0.00661605	0.0286025	-0.0494449	0.062677	0.819547	31.4796	0.035738	22.9216	0.193622
3461_58_BCAN_PGCB	BCAN	GGE	Inverse variance weighted	rs3795727; rs6666910; rs67132325	3	-0.0746259	0.0750951	-0.221812	0.0725605	0.928091	0.801066	1.07526	0.320343	0.749951	0.200563	0.41257	-0.608073	1.0092	0.711935	-0.0276014	0.0406893	0.620547	-0.0792464	0.0824058	-0.240762	0.082269	0.33622	-0.0140189	0.0904303	-0.191262	0.163224	0.891034	-0.165436	0.10926	-0.379585	0.048713	0.269186	0.932269	0.627423	0.472118	0.492014
3820_68_MAPKAPK2_MAPK2	MAPKAPK2	GGE	Inverse variance weighted	rs17015767; rs56317798	2	0.102349	0.103618	-0.100743	0.305441	1.10777	0.904166	1.35722	0.323274	0.75118																								0.00322969	0.95468
11208_15_ GPA_ GPA	GPA	GGE	Inverse variance weighted	rs12928727; rs1352146; rs717353; rs7188049; rs7196133; rs8043894; rs9937661	7	0.0631993	0.0638263	-0.0619002	0.188299	1.06524	0.939977	1.20719	0.322088	0.75118	0.242381	0.148512	-0.0487031	0.533465	0.163595	-0.0206373	0.0156361	0.244081	0.104814	0.0486378	0.00948344	0.200144	0.0311633	0.125037	0.0466917	0.0335213	0.216553	0.0366372	0.0678743	0.0875437	-0.103711	0.23946	0.467599	17.976	0.00629255	13.3313	0.0204642
5092_51_JAG1_JAG1	JAG1	GGE	Inverse variance weighted	rs2423507; rs75809680	2	0.119151	0.120491	-0.117011	0.355313	1.12654	0.889575	1.42663	0.322722	0.75118																								0.0551761	0.814289
17343_6_SNPH_SNPH	SNPH	GGE	Inverse variance weighted	rs17779421; rs2254458	2	-0.11527	0.116719	-0.34404	0.113499	0.891125	0.708901	1.12019	0.323356	0.75118																								0.187669	0.664864
6927_7_NDST1_NDST1	NDST1	GGE	Inverse variance weighted	rs12651800; rs6863373	2	0.0658653	0.066423	-0.0643237	0.196054	1.06808	0.937701	1.21659	0.32139	0.75118																								0.443703	0.505341
18214_2_GCLM_GSH0	GCLM	GGE	Inverse variance weighted	rs12563495; rs2151847; rs58410484; rs6681078; rs945067	5	0.0681887	0.069325	-0.0676884	0.204066	1.07057	0.934552	1.22638	0.325308	0.754555	-0.101825	0.369558	-0.826159	0.62251	0.800797	0.0132044	0.0280684	0.670131	0.0379501	0.0763098	-0.111617	0.187517	0.618966	-0.0326178	0.102595	-0.233705	0.168469	0.766446	0.21243	0.135695	-0.0535329	0.478393	0.192523	4.75911	0.31292	4.43214	0.218423
9525_1_PTK7_PTK7	PTK7	GGE	Inverse variance weighted	rs3828755; rs45553043; rs73432512	3	-0.0856798	0.0873913	-0.256967	0.0856071	0.917888	0.773394	1.08938	0.326881	0.75704	0.178693	0.67827	-1.15072	1.5081	0.836007	-0.0263741	0.0666866	0.760239	-0.12828	0.08877	-0.302269	0.0457094	0.148435	-0.160865	0.114901	-0.386071	0.0643416	0.296467	-0.170826	0.123268	-0.412431	0.07078	0.300104	2.79494	0.247221	2.4169	0.120032
4124_24_HSPA1A_HSP_70	HSPA1A	GGE	Wald ratio	rs9267542	1	0.190583	0.195269	-0.192145	0.57331	1.20995	0.825187	1.77413	0.329065	0.757483
9321_400_NMB_NMB	NMB	GGE	Inverse variance weighted	rs11259926; rs11633788; rs17528206; rs35160698; rs71395419; rs8029287	6	-0.0485292	0.0499767	-0.146483	0.0494251	0.95263	0.86374	1.05067	0.33153	0.757483	-0.139498	0.153381	-0.440125	0.16113	0.41454	0.00895822	0.0142801	0.564478	-0.0626189	0.0603707	-0.180945	0.0557078	0.299625	-0.0785386	0.0651851	-0.206301	0.0492243	0.282171	-0.0346067	0.099215	-0.229068	0.159855	0.741443	3.47311	0.627461	3.07957	0.544598
17377_1_AKR1C3_Aldose_reductase_like_C3	AKR1C3	GGE	Inverse variance weighted	rs10904337; rs10904345; rs117980121; rs12267728; rs1901639; rs2961570; rs313471; rs7083327; rs74111737	9	0.0649311	0.0663649	-0.0651442	0.195006	1.06709	0.936932	1.21532	0.327879	0.757483	0.0176858	0.207993	-0.38998	0.425352	0.934618	0.00391765	0.0162215	0.816082	0.0664158	0.0724897	-0.075664	0.208495	0.359557	0.0760988	0.119181	-0.157496	0.309693	0.540982	0.0894909	0.122626	-0.150857	0.329838	0.486338	13.9607	0.0827965	13.8453	0.0540023
13682_47_CSF1R_M_CSF_R	CSF1R	GGE	Inverse variance weighted	rs10040529; rs216146; rs2237084; rs35341726	4	-0.0554334	0.0566982	-0.166562	0.0556952	0.946075	0.84657	1.05728	0.328227	0.757483	0.0506202	0.319238	-0.575086	0.676327	0.888575	-0.0118264	0.0350334	0.767821	-0.0782231	0.0643706	-0.204389	0.0479432	0.22429	-0.080264	0.0731306	-0.2236	0.063072	0.352602	-0.0744652	0.0837397	-0.238595	0.0896645	0.439377	0.680612	0.877754	0.566655	0.753273
7921_65_FJX1_FJX1	FJX1	GGE	Inverse variance weighted	rs10836411; rs11033286; rs11602024; rs11603797; rs12574547; rs12808237; rs262408; rs2956335; rs61881485; rs72933516	10	-0.0638989	0.0655484	-0.192374	0.0645759	0.9381	0.824998	1.06671	0.329642	0.757483	-0.207675	0.180481	-0.561418	0.146068	0.283097	0.0130476	0.0152249	0.416382	-0.0909695	0.0540318	-0.196872	0.0149328	0.0922533	-0.0959003	0.0605047	-0.214489	0.0226888	0.147426	-0.0297145	0.0829845	-0.192364	0.132935	0.728544	23.8794	0.00449603	21.8716	0.00515945
18188_12_GATM_GATM	GATM	GGE	Inverse variance weighted	rs2453541; rs4384558; rs8033024	3	0.0520012	0.0534275	-0.0527167	0.156719	1.05338	0.948649	1.16967	0.330402	0.757483	0.0414943	0.105501	-0.165288	0.248277	0.761444	0.00146908	0.01272	0.926798	0.049983	0.0560546	-0.059884	0.15985	0.372563	0.0491525	0.0586315	-0.0657652	0.16407	0.490073	0.0532133	0.0841423	-0.111706	0.218132	0.59177	0.0387411	0.980816	0.0254021	0.873369
15503_15_LEFTY2_Lefty_A	LEFTY2	GGE	Inverse variance weighted	rs116110999; rs12022013; rs184853; rs360058; rs360073; rs597429	6	-0.0404444	0.0416556	-0.122089	0.0412006	0.960363	0.885069	1.04206	0.331587	0.757483	-0.122232	0.100774	-0.319749	0.0752848	0.291886	0.0116827	0.0130514	0.421313	-0.0196398	0.0466914	-0.111155	0.0718753	0.674025	-0.0194013	0.0486156	-0.114688	0.0758852	0.706312	-0.0696554	0.0819507	-0.230279	0.090968	0.434146	5.43756	0.364842	4.53011	0.338993
3484_60_AGT_Angiotensinogen	AGT	GGE	Inverse variance weighted	rs114424782; rs1887208; rs2071404; rs28359713; rs57150750; rs853467; rs9658890	7	0.0581722	0.0598352	-0.0591048	0.175449	1.0599	0.942608	1.19178	0.330948	0.757483	0.0803011	0.103796	-0.12314	0.283742	0.474114	-0.00326791	0.0119433	0.795321	0.0629888	0.0486172	-0.0323009	0.158278	0.195111	0.0681774	0.0478882	-0.0256836	0.162038	0.2044	0.108304	0.107847	-0.103077	0.319685	0.354032	12.0954	0.0598741	11.917	0.0359435
19261_12_SDCBP2_SDCB2	SDCBP2	GGE	Wald ratio	rs6109526	1	0.191256	0.196968	-0.194801	0.577313	1.21077	0.822998	1.78125	0.331548	0.757483
9177_6_FAM3B_FAM3B	FAM3B	GGE	Inverse variance weighted	rs1040315; rs118132670; rs17854725; rs1999331; rs2837967; rs2838011; rs431563; rs4816702; rs4818227; rs67417370; rs7280770; rs8128164; rs914165; rs914187	14	0.0233329	0.024103	-0.023909	0.0705748	1.02361	0.976375	1.07312	0.333019	0.758461	-0.035709	0.0375716	-0.109349	0.0379314	0.360647	0.00957176	0.00468375	0.0635847	-0.0190888	0.0327748	-0.0833274	0.0451498	0.560281	-0.0141321	0.0312618	-0.0754051	0.047141	0.658679	-0.0172319	0.0560948	-0.127178	0.092714	0.763562	13.0905	0.440844	8.91418	0.710242
15589_1_GC_Gc_Globulin__Mixed_Type	GC	GGE	Inverse variance weighted	rs1464343; rs7697091	2	-0.0645752	0.0667062	-0.195319	0.0661688	0.937466	0.822572	1.06841	0.333017	0.758461																								0.015641	0.900473
8960_3_ERAP2_LRAP	ERAP2	GGE	Inverse variance weighted	rs10039917; rs10067766; rs10515255; rs114760309; rs11746232; rs146043958; rs155046; rs160632; rs188609044; rs2290674; rs2303208; rs26506; rs27039; rs27772; rs2927614; rs35335212; rs3762986; rs3797797; rs3922468; rs41506651; rs6859790; rs6872489; rs72773905; rs75508776; rs76241969; rs76580012; rs76849192; rs7705528; rs7718594	29	0.00571128	0.00592664	-0.00590493	0.0173275	1.00573	0.994112	1.01748	0.335215	0.758883	0.00808045	0.00940347	-0.0103504	0.0265113	0.397738	-0.00120139	0.00370214	0.748051	0.00482113	0.00818693	-0.0112253	0.0208675	0.555941	0.00716572	0.00755295	-0.00763806	0.0219695	0.350874	0.00186335	0.0142294	-0.0260263	0.029753	0.896751	22.7811	0.743916	22.6758	0.702301
13982_33_RGS18_RGS18	RGS18	GGE	Wald ratio	rs4495675	1	-0.163706	0.16982	-0.496552	0.16914	0.848992	0.608625	1.18429	0.335046	0.758883
9848_22_CCNH_Cyclin_H	CCNH	GGE	Wald ratio	rs2230641	1	-0.112814	0.116906	-0.341949	0.116321	0.893317	0.710384	1.12336	0.334543	0.758883
3508_78_CCL22_MDC	CCL22	GGE	Inverse variance weighted	rs112777051; rs170364; rs28455015; rs609509; rs62037104; rs711757; rs7186642; rs72784876; rs8050412; rs8052123; rs838583	11	0.0287192	0.0297755	-0.0296407	0.0870792	1.02914	0.970794	1.09098	0.334782	0.758883	-0.00623885	0.04684	-0.0980452	0.0855675	0.89697	0.0059036	0.00609345	0.357937	0.0123146	0.0366281	-0.0594765	0.0841057	0.736716	0.00808807	0.0398307	-0.06998	0.0861561	0.843159	0.0150591	0.0511033	-0.0851034	0.115222	0.774265	11.1418	0.346577	10.0895	0.343286
6060_2_PIP_PIP	PIP	GGE	Inverse variance weighted	rs1404638; rs73154254	2	-0.109185	0.113603	-0.331847	0.113477	0.896564	0.717597	1.12017	0.336496	0.760642																								2.01143	0.156118
15582_25_FCN1_FCN1	FCN1	GGE	Inverse variance weighted	rs10115551; rs11103600; rs11103724; rs11788027; rs2127693; rs2279265; rs3012790; rs3118592; rs7037264; rs7041446	10	-0.0276765	0.0288268	-0.084177	0.0288241	0.972703	0.919268	1.02924	0.337007	0.760659	-0.024851	0.0515189	-0.125828	0.0761261	0.642467	-0.000538265	0.00790035	0.947353	-0.0487433	0.0271041	-0.101867	0.00438068	0.0721175	-0.0341749	0.0261539	-0.0854365	0.0170866	0.22372	-0.0424013	0.0552492	-0.15069	0.0658871	0.462469	15.579	0.0762106	15.57	0.0489653
16914_104_CD14_sCD14	CD14	GGE	Inverse variance weighted	rs1089304; rs11746363; rs12163954; rs17648271; rs183869; rs192900523; rs2336977; rs3777106; rs56958517; rs5744454; rs76148587	11	-0.0388562	0.0405526	-0.118339	0.0406268	0.961889	0.888395	1.04146	0.337977	0.76171	-0.120159	0.0831899	-0.283212	0.0428927	0.182523	0.0125254	0.0112316	0.293659	-0.0473495	0.0401175	-0.12598	0.0312809	0.237893	-0.0549544	0.0376826	-0.128812	0.0189035	0.175425	-0.0637725	0.0686001	-0.198229	0.0706837	0.374461	19.0979	0.039037	16.7793	0.0522871
7266_4_SERPI 9_SPA9	SERPI 9	GGE	Inverse variance weighted	rs1012808; rs10146263; rs11160173; rs11628170; rs11850199; rs2077911; rs2284658; rs61978271; rs8004587	9	0.030652	0.0320265	-0.0321199	0.0934239	1.03113	0.96839	1.09793	0.338526	0.761809	0.00276848	0.0889893	-0.171651	0.177188	0.97605	0.00354271	0.0105056	0.745835	0.0441437	0.0426005	-0.0393533	0.127641	0.300097	0.0326069	0.0473597	-0.0602182	0.125432	0.51061	0.0242085	0.0610747	-0.0954979	0.143915	0.70219	7.50524	0.483226	7.38526	0.389898
12357_41_S P29_SNP29	S P29	GGE	Wald ratio	rs178030	1	0.127469	0.133756	-0.134692	0.38963	1.13595	0.873985	1.47643	0.34059	0.765314
17435_43_ETFA_ETFA	ETFA	GGE	Wald ratio	rs78185702	1	0.178785	0.187998	-0.18969	0.547261	1.19576	0.827216	1.72851	0.341605	0.765479
9267_2_CPA4_CBPA4	CPA4	GGE	Inverse variance weighted	rs10259352; rs10280176; rs10755877; rs10954247; rs11973477; rs12534322; rs1565051; rs1872933; rs1880854; rs2693744; rs2727507; rs35896581; rs60007249; rs6946270; rs6947005; rs7776579; rs901799	17	0.00855816	0.00900048	-0.00908278	0.0261991	1.00859	0.990958	1.02655	0.341678	0.765479	0.00448192	0.0114555	-0.0179709	0.0269348	0.701118	0.00221338	0.00371535	0.560231	0.00707688	0.00910633	-0.0107715	0.0249253	0.437077	0.00688356	0.0099071	-0.0125344	0.0263015	0.497141	0.0771399	0.0506379	-0.0221103	0.17639	0.147187	16.8229	0.397145	16.4341	0.353804
17821_20_NMT2_NMT2	NMT2	GGE	Wald ratio	rs4237446	1	-0.147389	0.15531	-0.451796	0.157018	0.862958	0.636484	1.17002	0.34262	0.765699
15523_9_ALAD_HEM2	ALAD	GGE	Inverse variance weighted	rs17187621; rs4978549; rs62555334; rs6478005; rs75741924; rs7863910	6	-0.0634339	0.0668663	-0.194492	0.067624	0.938536	0.823253	1.06996	0.34279	0.765699	-0.176948	0.17307	-0.516165	0.162268	0.364387	0.00971146	0.0136568	0.516288	-0.131797	0.0834094	-0.295279	0.0316858	0.11408	-0.153151	0.121977	-0.392226	0.085925	0.264753	-0.144696	0.126129	-0.391909	0.102517	0.303209	3.7178	0.590718	3.21213	0.522975
18819_21_PPIC_PPIC	PPIC	GGE	Inverse variance weighted	rs10477652; rs10519697; rs11956608; rs12654806; rs13168530; rs154293; rs191540450; rs2161260; rs2545640; rs2561984; rs26825; rs335143; rs35824; rs35971620; rs371883; rs3902446; rs41534644; rs4836465; rs57113607; rs71594323; rs73799845; rs7704775; rs7711879; rs9285900	24	-0.0169317	0.0179456	-0.052105	0.0182416	0.983211	0.949229	1.01841	0.345423	0.765917	-0.0374227	0.0393763	-0.1146	0.0397549	0.352241	0.00329619	0.00563803	0.564742	-0.0154786	0.0245098	-0.0635177	0.0325606	0.527696	-0.00742195	0.0279718	-0.0622468	0.0474029	0.793114	-0.0232408	0.0403897	-0.102405	0.055923	0.570599	18.3332	0.739174	17.9914	0.706498
5648_28_CTRB2_CTRB2	CTRB2	GGE	Inverse variance weighted	rs11647214; rs11649684; rs116981912; rs12446035; rs1391405; rs16943706; rs2288041; rs34644374; rs3743605; rs56069843; rs59270041; rs7200616; rs7201427; rs7204020; rs8062169; rs9929520	16	0.00956696	0.0101362	-0.0103	0.0294339	1.00961	0.989753	1.02987	0.34525	0.765917	0.00418777	0.0135747	-0.0224186	0.0307942	0.762246	0.00232478	0.00390232	0.560856	0.00689895	0.0115526	-0.0157441	0.029542	0.550388	0.00715866	0.0104819	-0.0133858	0.0277031	0.505046	0.00489182	0.0249872	-0.0440831	0.0538668	0.847415	7.07283	0.955597	6.71792	0.945039
15364_101_APOC1_Apo_C_I	APOC1	GGE	Inverse variance weighted	rs11672683; rs62117205; rs7255066	3	0.0899573	0.0951459	-0.0965286	0.276443	1.09413	0.907984	1.31843	0.34442	0.765917	-0.35167	0.441846	-1.21769	0.514349	0.572037	0.0354854	0.0346701	0.492602	0.0299501	0.110162	-0.185967	0.245867	0.785719	0.0191138	0.133839	-0.24321	0.281437	0.899527	0.0142179	0.140389	-0.260944	0.28938	0.928571	1.97978	0.371617	0.9322	0.334292
14009_65_TNFAIP3_TNFAIP3	TNFAIP3	GGE	Inverse variance weighted	rs5029937; rs55960928; rs67543742	3	-0.0542647	0.057454	-0.166875	0.0583452	0.947181	0.846306	1.06008	0.34492	0.765917	-0.0695363	0.0797452	-0.225837	0.0867643	0.543469	0.00290644	0.0105249	0.828473	-0.0621141	0.0614625	-0.182581	0.0583524	0.312207	-0.0654798	0.0648399	-0.192566	0.0616064	0.41887	-0.0878907	0.0867027	-0.257828	0.0820467	0.417412	0.754712	0.685672	0.678454	0.41012
9557_5_MANSC1_MANS1	MANSC1	GGE	Inverse variance weighted	rs3825259; rs61922040	2	-0.0349603	0.0369033	-0.107291	0.0373701	0.965644	0.898265	1.03808	0.343461	0.765917																								0.513558	0.473603
6252_62_SCGB3A1_Secretoglobin_family_3A_member_1	SCGB3A1	GGE	Wald ratio	rs73355916	1	0.175133	0.186908	-0.191207	0.541474	1.19141	0.825961	1.71854	0.348758	0.772178
19563_3_SEZ6L_SEZ6L	SEZ6L	GGE	Inverse variance weighted	rs1207402; rs17305413; rs5761484; rs6004913; rs641097; rs6519646; rs654245; rs7284984	8	0.0484111	0.0519268	-0.0533654	0.150188	1.0496	0.948034	1.16205	0.351184	0.776409	0.274832	0.23754	-0.190747	0.74041	0.291253	-0.0178038	0.0182264	0.366385	0.0489304	0.0650117	-0.0784927	0.176353	0.451667	0.0433615	0.0847686	-0.122785	0.209508	0.624718	0.0420725	0.0989856	-0.151939	0.236084	0.68357	1.27562	0.98908	0.321456	0.999386
15370_5_BOLA1_BOLA1	BOLA1	GGE	Wald ratio	rs41271951	1	-0.0516675	0.055917	-0.161265	0.0579297	0.949645	0.851067	1.05964	0.355484	0.779082
8346_9_DPP7_DPP2	DPP7	GGE	Wald ratio	rs9411308	1	0.0456893	0.0492873	-0.0509138	0.142292	1.04675	0.950361	1.15291	0.353927	0.779082
13940_19_IFI16_IP16	IFI16	GGE	Wald ratio	rs2518563	1	0.115059	0.124524	-0.129007	0.359126	1.12194	0.878968	1.43208	0.355489	0.779082
9754_33_NQO2_Quinone_reductase_2	NQO2	GGE	Inverse variance weighted	rs11242731; rs11242808; rs12214950; rs140905415; rs160669; rs160693; rs226922; rs226963; rs2479014; rs318491; rs4959847; rs57563768; rs6596939; rs6903273; rs6909042; rs6925590; rs72830193; rs7766569; rs79206630; rs9392508; rs9405177; rs9405647; rs9503745	23	0.0161625	0.017451	-0.0180414	0.0503665	1.01629	0.98212	1.05166	0.354359	0.779082	0.0529163	0.0288989	-0.0037256	0.109558	0.0813152	-0.00726098	0.0046312	0.131864	0.0256698	0.0232488	-0.0198979	0.0712376	0.269535	0.0273027	0.0234469	-0.0186532	0.0732586	0.256714	-0.0143048	0.0453603	-0.103211	0.0746013	0.75546	28.5241	0.158957	25.5351	0.224733
19617_5_PTGR1_LTB4DH	PTGR1	GGE	Inverse variance weighted	rs10980694; rs10981098; rs111564332; rs112031908; rs118017699; rs1326897; rs146796586; rs1536435; rs15991; rs170282; rs17232633; rs1974073; rs2767007; rs2821136; rs2821152; rs28481967; rs33999477; rs55900017; rs62569950; rs62571272; rs6477856; rs7030789; rs7031034; rs7045809; rs72759336; rs72763182; rs73530572; rs7470394; rs7868177; rs79203838; rs966628	31	-0.0145166	0.0156963	-0.0452813	0.0162481	0.985588	0.955729	1.01638	0.355047	0.779082	-0.0233366	0.0283187	-0.0788413	0.032168	0.416625	0.00181021	0.00480592	0.709166	0.0101391	0.0186968	-0.0265065	0.0467848	0.587617	0.00478747	0.0194807	-0.0333947	0.0429697	0.807546	0.000224549	0.030661	-0.059871	0.0603201	0.994205	40.6112	0.0935591	40.4135	0.0774003
6525_17_DUSP13_DUSP13	DUSP13	GGE	Inverse variance weighted	rs10824272; rs4746262; rs6480778	3	0.0503368	0.0542319	-0.0559578	0.156631	1.05163	0.945579	1.16956	0.353316	0.779082	-0.00394643	0.154884	-0.307518	0.299625	0.983782	0.00643065	0.0171867	0.772066	0.050209	0.0548946	-0.0573844	0.157802	0.360378	0.0387007	0.0584589	-0.0758787	0.15328	0.576037	0.0865775	0.0778672	-0.0660423	0.239197	0.381941	0.140214	0.932294	0.000215145	0.988297
8885_6_CAC 2D3_CA2D3	CAC 2D3	GGE	Inverse variance weighted	rs10510774; rs11130434; rs117090650; rs11712786; rs13092176; rs13096326; rs1526582; rs2048804; rs2359651; rs34802409; rs3774568; rs4687590; rs56389420; rs6805325; rs73081646; rs74498536; rs747030; rs75076953; rs7630541; rs7651668; rs79150283; rs80339828	22	-0.0271332	0.0294469	-0.0848492	0.0305828	0.973232	0.918651	1.03106	0.356828	0.780884	-0.0041179	0.0745141	-0.150166	0.14193	0.956477	-0.00244053	0.00725827	0.740191	-0.0287301	0.0413967	-0.109868	0.0524074	0.487669	-0.0375919	0.0595294	-0.154269	0.0790857	0.534538	-0.016666	0.0766682	-0.166936	0.133604	0.830012	14.9727	0.824318	14.8597	0.784381
13397_88_DEFB4A_HBD_2	DEFB4A	GGE	Inverse variance weighted	rs13249686; rs28478802; rs4840370; rs4840956; rs73517985; rs7819832	6	-0.0622574	0.0676891	-0.194928	0.0704132	0.939641	0.822894	1.07295	0.357701	0.781661	0.0214633	0.207833	-0.385889	0.428815	0.922718	-0.00638444	0.0149849	0.691992	-0.0532847	0.0867979	-0.223409	0.116839	0.539285	-0.0269728	0.129498	-0.280789	0.226843	0.843223	-0.0306637	0.126097	-0.277813	0.216486	0.81753	3.93735	0.558471	3.75582	0.440059
6472_40_PMEL_GP100	PMEL	GGE	Inverse variance weighted	rs2550670; rs2958137; rs36073309; rs4471472	4	0.179307	0.19591	-0.204677	0.56329	1.19639	0.814911	1.75644	0.36006	0.78568	-3.32067	2.96691	-9.13582	2.49448	0.379416	0.183354	0.155129	0.358716	0.0814645	0.126726	-0.166918	0.329847	0.520328	0.0344274	0.140592	-0.241132	0.309987	0.822347	0.0216304	0.178181	-0.327605	0.370865	0.911052	12.6769	0.00538999	7.4636	0.0239497
9357_4_CREG1_CREG1	CREG1	GGE	Inverse variance weighted	rs2076464; rs2794984; rs35591543; rs7513428	4	-0.0378927	0.0414746	-0.119183	0.0433975	0.962816	0.887645	1.04435	0.360908	0.786394	-0.0523796	0.0902459	-0.229262	0.124502	0.620321	0.00211414	0.0116968	0.873225	-0.0455962	0.047254	-0.138214	0.0470216	0.334586	-0.0568638	0.0524245	-0.159616	0.0458881	0.357447	-0.0591504	0.0619918	-0.180654	0.0623536	0.410393	0.531518	0.911915	0.498849	0.779249
5131_15_TNFRSF19_TAJ	TNFRSF19	GGE	Inverse variance weighted	rs11838704; rs61947047; rs7329483; rs932880; rs9550981	5	-0.0548751	0.0601356	-0.172741	0.0629907	0.946603	0.841356	1.06502	0.361493	0.786424	0.0340737	0.214957	-0.387243	0.45539	0.884121	-0.0085186	0.0197644	0.695555	-0.0472142	0.0730872	-0.190465	0.0960368	0.518281	-0.0358472	0.0873722	-0.207097	0.135402	0.702624	-0.0629311	0.0968235	-0.252705	0.126843	0.55116	0.896727	0.92503	0.710959	0.870623
19561_216_PLXND1_PLXD1	PLXND1	GGE	Inverse variance weighted	rs2670899; rs2811452; rs3138360; rs56973985; rs7624712; rs9831919; rs9849611	7	-0.0418621	0.04592	-0.131865	0.0481412	0.959002	0.876459	1.04932	0.361963	0.786424	-0.0794057	0.111397	-0.297744	0.138933	0.507835	0.00452859	0.0122422	0.726597	-0.050701	0.0561124	-0.160681	0.0592793	0.366228	-0.0531758	0.0683556	-0.187153	0.0808011	0.466169	-0.0841702	0.077393	-0.23586	0.0675201	0.318532	2.27839	0.892398	2.14155	0.829232
17161_1_DDOST_OST48	DDOST	GGE	Wald ratio	rs818194	1	0.123772	0.13722	-0.145178	0.392722	1.13176	0.864868	1.48101	0.367057	0.788828
16610_13_LRP10_LRP10	LRP10	GGE	Inverse variance weighted	rs117221168; rs4982702	2	0.205056	0.227167	-0.240193	0.650304	1.22759	0.786476	1.91612	0.366705	0.788828																								4.00039	0.0454897
14208_3_RBP7_RET7	RBP7	GGE	Wald ratio	rs112770895	1	0.168376	0.185846	-0.195882	0.532634	1.18338	0.82211	1.70341	0.364936	0.788828
12381_26_CBR1_CBR1	CBR1	GGE	Inverse variance weighted	rs11701331; rs13047609; rs1963766; rs62232377; rs926073	5	-0.0947506	0.105087	-0.300721	0.11122	0.9096	0.740284	1.11764	0.367249	0.788828	-0.446511	0.718316	-1.85441	0.961389	0.578237	0.0302548	0.0609621	0.653775	-0.0365989	0.0710368	-0.175831	0.102633	0.606406	-0.03787	0.0725394	-0.180047	0.104307	0.629204	-0.03787	0.092852	-0.21986	0.14412	0.704267	12.9876	0.0113363	12.0022	0.00737546
17802_4_ NS_SIAS	NS	GGE	Wald ratio	rs7874696	1	-0.0974291	0.107657	-0.308436	0.113578	0.907167	0.734595	1.12028	0.365466	0.788828
4464_10_SIGLEC1_Sialoadhesin	SIGLEC1	GGE	Wald ratio	rs3746634	1	-0.191911	0.212057	-0.607542	0.22372	0.82538	0.544688	1.25072	0.365466	0.788828
3607_71_DKK3_DKK3	DKK3	GGE	Inverse variance weighted	rs11022111; rs11022142; rs12417023; rs1993351; rs28713685; rs4757519; rs7479970; rs7949993	8	0.0358904	0.0395935	-0.0417129	0.113494	1.03654	0.959145	1.12018	0.364687	0.788828	0.0662066	0.111052	-0.151454	0.283868	0.572845	-0.00330444	0.0112987	0.779783	0.0280098	0.0558397	-0.0814361	0.137456	0.615942	-0.0432275	0.0835748	-0.207034	0.120579	0.620933	-0.0432275	0.0903821	-0.220376	0.133921	0.647031	6.16194	0.520973	6.07533	0.414805
15470_11_HEXB_Hexosaminidase_B	HEXB	GGE	Inverse variance weighted	rs10070207; rs11749435; rs12516258; rs6453074; rs750019	5	-0.0355329	0.0393118	-0.112584	0.0415182	0.965091	0.893522	1.04239	0.366062	0.788828	-0.00845186	0.070363	-0.146363	0.12946	0.911983	-0.00426678	0.00919448	0.674206	-0.0289252	0.0440486	-0.11526	0.05741	0.511396	-0.0248558	0.042385	-0.10793	0.0582188	0.589085	0.0286202	0.0788497	-0.125925	0.183166	0.734994	2.92469	0.570506	2.70934	0.438643
2637_77_MRC1_Macrophage_mannose_receptor	MRC1	GGE	Inverse variance weighted	rs10828272; rs10904861; rs10904930; rs11014049; rs11592100; rs11596639; rs12263430; rs12783413; rs148087583; rs1624525; rs1779246; rs2488137; rs3902042; rs4747349; rs55810643; rs61841962; rs7086703; rs72780048; rs72786098; rs73595533; rs73597929; rs76466243; rs7904579; rs943331; rs9787596	25	0.0235143	0.0264397	-0.0283075	0.0753362	1.02379	0.972089	1.07825	0.373811	0.789915	0.0473051	0.0642626	-0.0786496	0.17326	0.469099	-0.00235639	0.0058013	0.688363	0.0531148	0.0379842	-0.0213342	0.127564	0.162011	0.0690633	0.0528636	-0.0345494	0.172676	0.203784	0.0771407	0.0722925	-0.0645526	0.218834	0.29656	15.3641	0.909652	15.1991	0.887356
5649_83_PSG4_PSG4	PSG4	GGE	Inverse variance weighted	rs12461251; rs344786; rs4802189; rs61387190	4	-0.0751428	0.0845284	-0.240818	0.0905328	0.927611	0.785984	1.09476	0.374022	0.789915	0.893216	0.671217	-0.42237	2.2088	0.314713	-0.064365	0.0442623	0.283112	-0.0285441	0.101156	-0.22681	0.169722	0.777806	-0.000578752	0.1405	-0.27596	0.274802	0.996972	0.0216826	0.146039	-0.264554	0.307919	0.891389	3.02451	0.387861	0.909893	0.634482
19560_23_PLX 4_PLXA4	PLX 4	GGE	Wald ratio	rs7793248	1	0.166246	0.187214	-0.200693	0.533185	1.18086	0.818163	1.70435	0.374541	0.789915
15615_8_LILRB3_LIRB3	LILRB3	GGE	Wald ratio	rs10412226	1	-0.100813	0.113019	-0.32233	0.120704	0.904102	0.724459	1.12829	0.372392	0.789915
2730_58_MICA_MICA	MICA	GGE	Inverse variance weighted	rs79620362; rs9469089	2	-0.0614054	0.0690481	-0.19674	0.0739288	0.940442	0.821404	1.07673	0.373835	0.789915																								7.11574	0.00764099
5483_1_RGMA_RGMA	RGMA	GGE	Inverse variance weighted	rs12914956; rs8035095	2	0.105815	0.117976	-0.125419	0.337048	1.11162	0.882127	1.40081	0.369765	0.789915																								0.510483	0.47493
10464_6_ANTXR1_ANTR1	ANTXR1	GGE	Wald ratio	rs7424376	1	-0.176355	0.198822	-0.566047	0.213336	0.83832	0.567765	1.2378	0.375079	0.789915
5646_20_R SE6_R S6	R SE6	GGE	Inverse variance weighted	rs10133494; rs10138553; rs10139564; rs10142695; rs10454680; rs11156892; rs11157124; rs11624675; rs11628513; rs1243622; rs12587615; rs12588812; rs1760901; rs35122854; rs4505209; rs4981379; rs4982142; rs61482390; rs61976921; rs8019599	20	0.00796146	0.00891155	-0.00950519	0.0254281	1.00799	0.99054	1.02575	0.37165	0.789915	0.00780142	0.0116668	-0.0150655	0.0306683	0.51218	7.46207e-05	0.00350976	0.983271	0.00974033	0.0099594	-0.00978009	0.0292607	0.328073	0.00678007	0.00904512	-0.0109484	0.0245085	0.462687	0.00678007	0.0278255	-0.047758	0.0613181	0.810103	18.0101	0.521765	18.0096	0.455018
18408_26_ARF4_ARF4	ARF4	GGE	Inverse variance weighted	rs12630440; rs141193483	2	0.113448	0.127831	-0.1371	0.363996	1.12013	0.871883	1.43907	0.374817	0.789915																								0.298422	0.584874
13488_3_ARFIP1_ARFP1	ARFIP1	GGE	Inverse variance weighted	rs4619875; rs4696392	2	0.0376921	0.0420019	-0.0446316	0.120016	1.03841	0.95635	1.12751	0.369511	0.789915																								0.0620907	0.803221
7141_21_MGAT4B_MGT4B	MGAT4B	GGE	Inverse variance weighted	rs114426619; rs2241349; rs26076; rs41285559; rs4425468; rs6867653	6	-0.0224499	0.0252472	-0.0719344	0.0270346	0.9778	0.930592	1.0274	0.373894	0.789915	0.00537439	0.0335596	-0.0604025	0.0711512	0.880529	-0.00886954	0.00704783	0.276665	-0.00624253	0.0274509	-0.0600463	0.0475612	0.820107	-0.00142837	0.0298026	-0.0598414	0.0569847	0.963629	-0.104271	0.0567429	-0.215487	0.00694497	0.125533	2.98645	0.702075	1.40268	0.843729
18340_2_PSMB4_Proteasome_beta_chain	PSMB4	GGE	Inverse variance weighted	rs12037100; rs1752380; rs3738476; rs3828057; rs6657461; rs71515781; rs72992015	7	-0.0172112	0.0193211	-0.0550806	0.0206582	0.982936	0.946409	1.02087	0.373037	0.789915	-0.0223045	0.0282939	-0.0777606	0.0331516	0.466226	0.00155112	0.00629484	0.81516	-0.0188531	0.0212541	-0.0605111	0.022805	0.375063	-0.0202942	0.0217868	-0.0629963	0.0224078	0.387544	-0.0234372	0.0346685	-0.0913873	0.044513	0.524205	3.23159	0.779269	3.17087	0.673662
18172_71_ASF1A_ASF1A	ASF1A	GGE	Wald ratio	rs6931558	1	-0.138395	0.154115	-0.44046	0.16367	0.870754	0.64374	1.17783	0.369185	0.789915
16825_20_ATXN3_ATX3	ATXN3	GGE	Inverse variance weighted	rs10135262; rs10873419; rs112586446; rs17184250; rs1957290; rs2104237; rs2267995; rs34020347; rs74071614; rs78487705	10	0.0306075	0.0344754	-0.0369643	0.0981794	1.03108	0.96371	1.10316	0.374645	0.789915	0.042108	0.0686912	-0.0925267	0.176743	0.556894	-0.00140563	0.00726168	0.851338	0.0315372	0.0448724	-0.0564128	0.119487	0.482169	0.0365454	0.0458627	-0.0533455	0.126436	0.446053	-0.0189644	0.0633161	-0.143064	0.105135	0.771345	2.31965	0.985347	2.28218	0.971116
17370_186_ABHD10_ABHDA	ABHD10	GGE	Wald ratio	rs13091880	1	-0.171743	0.194279	-0.55253	0.209044	0.842196	0.575492	1.2325	0.376696	0.792119
4342_10_ICAM1_sICAM_1	ICAM1	GGE	Inverse variance weighted	rs114646860; rs12973338; rs147831595; rs1962352; rs1985604; rs2421198; rs2569693; rs34157869; rs34725611; rs7251453; rs73007599; rs75239980; rs77259842; rs78038266	14	-0.00711764	0.00805971	-0.0229147	0.00867939	0.992908	0.977346	1.00872	0.377175	0.792119	-0.0183293	0.0116665	-0.0411957	0.00453709	0.14214	0.00640089	0.004848	0.211359	-0.00927552	0.00883891	-0.0265998	0.00804876	0.293996	-0.00901782	0.00840363	-0.0254889	0.00745331	0.302749	-0.010854	0.0234578	-0.0568313	0.0351233	0.651226	13.1948	0.43288	11.4516	0.490666
15449_33_TIMD4_TIM_4	TIMD4	GGE	Inverse variance weighted	rs11465243; rs12522911; rs1432682; rs1504934; rs17053595; rs2288504; rs31217; rs4704826; rs56353806; rs62380673; rs62387716; rs6555971; rs6878121; rs75587396; rs7736899; rs79427029	16	-0.0355265	0.0403094	-0.114533	0.04348	0.965097	0.891782	1.04444	0.378131	0.793024	-0.0693583	0.0814259	-0.228953	0.0902364	0.408662	0.00447125	0.00926801	0.63695	-0.00990116	0.0361616	-0.0807778	0.0609755	0.784236	-0.0110021	0.0394791	-0.0883811	0.0663769	0.784294	-0.0730049	0.0790948	-0.228031	0.082021	0.370614	32.6966	0.00516886	32.1619	0.00379901
2855_49_MAPK3_ERK_1	MAPK3	GGE	Inverse variance weighted	rs4500746; rs4788186; rs57149692; rs9936065	4	-0.040595	0.0461382	-0.131026	0.049836	0.960218	0.877195	1.0511	0.378938	0.793614	-0.0555673	0.132736	-0.315729	0.204595	0.716158	0.00265222	0.0212939	0.912268	-0.0386043	0.0388158	-0.114683	0.0374747	0.319954	-0.0396359	0.0409743	-0.119945	0.0406738	0.404731	-0.0871025	0.0784631	-0.24089	0.0666851	0.34793	5.5423	0.13613	5.49964	0.0639392
11265_8_ALDH1A1_Reti l_dehydroge se_1	ALDH1A1	GGE	Inverse variance weighted	rs2226111; rs348452; rs7873310	3	-0.0966361	0.110115	-0.312461	0.119189	0.907886	0.731644	1.12658	0.380165	0.795082	0.306241	0.210838	-0.107002	0.719485	0.383848	-0.0375622	0.0183545	0.289357	-0.05483	0.0868217	-0.225	0.115341	0.527698	-0.0384838	0.0977558	-0.230085	0.153118	0.731828	-0.012551	0.1145	-0.236972	0.21187	0.922722	4.25622	0.119062	0.068127	0.794084
5116_62_ROBO2_ROBO2	ROBO2	GGE	Inverse variance weighted	rs17014892; rs4683988; rs6766424; rs6772736; rs78908809	5	0.0675648	0.0774809	-0.0842978	0.219427	1.0699	0.919158	1.24536	0.383198	0.796053	-0.185288	0.235085	-0.646055	0.275479	0.488135	0.0195077	0.0171235	0.337336	0.08969	0.0912531	-0.0891661	0.268546	0.325671	0.089661	0.117516	-0.14067	0.319992	0.487997	0.129859	0.137124	-0.138903	0.398621	0.397253	2.50637	0.643495	1.20852	0.750961
12549_33_HPGDS_PTGD2	HPGDS	GGE	Inverse variance weighted	rs112279457; rs11735510; rs11934535; rs12502728; rs1370811; rs2196079; rs35170469; rs35642552; rs3924764; rs57322026; rs62320435; rs6850673; rs9992620	13	0.0233168	0.0267822	-0.0291763	0.0758098	1.02359	0.971245	1.07876	0.383969	0.796053	-0.0223638	0.0448423	-0.110255	0.065527	0.627797	0.00918416	0.00732186	0.235714	0.00359595	0.032277	-0.0596669	0.0668588	0.911292	0.000445365	0.0315827	-0.0614566	0.0623474	0.988981	-0.00559122	0.0580397	-0.119349	0.108167	0.924845	21.0734	0.0493163	18.4363	0.0719931
6984_6_IGSF8_IGSF8	IGSF8	GGE	Wald ratio	rs12408242	1	0.0597653	0.0687747	-0.0750332	0.194564	1.06159	0.927713	1.21478	0.384847	0.796053
16828_8_COL6A1_Collagen_a1_VI_	COL6A1	GGE	Inverse variance weighted	rs117633087; rs118135197; rs1783077; rs2330331; rs2838898; rs2839207; rs2839377; rs420085; rs4819062; rs55701646; rs6518210; rs7283000; rs75227606; rs9941906; rs9974925	15	0.00740468	0.00852006	-0.00929464	0.024104	1.00743	0.990748	1.0244	0.384799	0.796053	0.00389982	0.0121601	-0.0199341	0.0277337	0.753531	0.00200718	0.00481615	0.683653	0.00460001	0.00843411	-0.0119308	0.0211309	0.585474	0.00515302	0.00771237	-0.00996322	0.0202693	0.514903	0.0175065	0.0191143	-0.0199575	0.0549706	0.375233	18.61	0.180393	18.3646	0.144159
9370_69_GGH_GGH	GGH	GGE	Inverse variance weighted	rs10103855; rs1351362; rs1520929; rs16929982; rs2351082; rs35704628; rs4738956; rs58826638; rs62509556; rs6472079; rs7002089; rs7010824; rs72658349; rs72658396; rs74547972; rs7835925; rs919621	17	0.0171329	0.0196779	-0.0214359	0.0557016	1.01728	0.978792	1.05728	0.383938	0.796053	0.0292488	0.0316652	-0.032815	0.0913125	0.370269	-0.00265781	0.00535682	0.626976	0.0231158	0.0238392	-0.0236091	0.0698406	0.332219	0.0152301	0.0213483	-0.0266126	0.0570728	0.485869	0.0152301	0.0392188	-0.0616387	0.0920989	0.702885	21.0183	0.177809	20.6789	0.147406
19154_41_SERPINE2_Protease_nexin_I	SERPINE2	GGE	Inverse variance weighted	rs10177221; rs111928659; rs13384674; rs1439932; rs1517629; rs1607246; rs1899040; rs35907202; rs4513282; rs4674860; rs60433111; rs60644852; rs6715495; rs6730639; rs6756372; rs7583799	16	0.0185374	0.021208	-0.0230303	0.0601051	1.01871	0.977233	1.06195	0.382077	0.796053	0.00365897	0.0360669	-0.0670321	0.07435	0.920632	0.00292148	0.00564997	0.613173	0.00457653	0.0242529	-0.0429592	0.0521122	0.850328	0.00699784	0.0232483	-0.0385688	0.0525645	0.767543	0.0760828	0.0573736	-0.0363694	0.188535	0.204648	18.9335	0.216762	18.5787	0.181679
8035_6_C1orf198_CA198	C1orf198	GGE	Wald ratio	rs56148170	1	0.075895	0.0867371	-0.0941098	0.2459	1.07885	0.910183	1.27877	0.381574	0.796053
8465_52_CTSH_Cathepsin_H	CTSH	GGE	Inverse variance weighted	rs1081230; rs11631353; rs11632470; rs11636545; rs117857171; rs11858095; rs12593748; rs12906502; rs12908347; rs143762923; rs1685147; rs2012349; rs2865205; rs2865228; rs34186072; rs35113615; rs401380; rs56127521; rs62026580; rs6495297; rs6495364; rs6495420; rs7163689; rs76829452; rs769766; rs77416731; rs79163406; rs80202087; rs950776	29	-0.0139638	0.015994	-0.0453121	0.0173846	0.986133	0.955699	1.01754	0.382631	0.796053	-0.0395317	0.0289069	-0.0961893	0.0171259	0.182729	0.00421816	0.00397252	0.297717	-0.0446081	0.0235767	-0.0908185	0.00160226	0.0584856	-0.051598	0.023663	-0.0979775	-0.00521857	0.0377794	-0.0230775	0.0524943	-0.125966	0.0798113	0.663587	25.2024	0.616797	24.0749	0.626157
6986_17_HS3ST3B1_HS3SB	HS3ST3B1	GGE	Wald ratio	rs17669311	1	-0.170141	0.196015	-0.554332	0.214049	0.843546	0.574456	1.23868	0.385394	0.796095
9126_171_NT5DC3_NT5D3	NT5DC3	GGE	Inverse variance weighted	rs1165682; rs2255316; rs7139029; rs954921	4	0.0421504	0.0487673	-0.0534334	0.137734	1.04305	0.947969	1.14767	0.387413	0.799172	-0.0799061	0.115002	-0.30531	0.145498	0.559034	0.0153072	0.013186	0.365524	0.0301563	0.0551001	-0.07784	0.138152	0.584173	0.0207149	0.0534755	-0.084097	0.125527	0.724328	0.18437	0.0944944	-0.000839222	0.369579	0.146114	3.28709	0.349443	1.93948	0.379182
15447_45_SORD_Sorbitol_dehydroge se	SORD	GGE	Inverse variance weighted	rs10519038; rs11631849; rs2453531; rs56395216; rs56747825; rs629024; rs7174913	7	-0.0469631	0.0544197	-0.153626	0.0596996	0.954123	0.857593	1.06152	0.388149	0.799598	-0.16017	0.125984	-0.407099	0.0867584	0.259533	0.00963444	0.00966993	0.364833	-0.0455847	0.0661393	-0.175218	0.0840484	0.490684	-0.128783	0.071541	-0.269004	0.0114369	0.12193	0.0161562	0.110806	-0.201023	0.233335	0.888849	3.43293	0.75287	2.44026	0.785464
10907_116_NTM_NTRI	NTM	GGE	Inverse variance weighted	rs11222555; rs12417208; rs1628519; rs1940400; rs2512653; rs2512701; rs4329699; rs4592429; rs4601796; rs5000156; rs509338; rs67539087; rs71483695; rs948885; rs9787911	15	-0.0161949	0.018804	-0.0530508	0.020661	0.983936	0.948332	1.02088	0.389102	0.800469	-0.0223744	0.0303598	-0.0818797	0.0371308	0.474229	0.0011823	0.0045603	0.799496	-0.0183341	0.0236652	-0.064718	0.0280497	0.4385	-0.0239539	0.0231523	-0.0693324	0.0214246	0.318387	-0.0406342	0.04468	-0.128207	0.0469385	0.378504	10.5035	0.72452	10.4363	0.657924
18225_13_HEBP1_HEBP1	HEBP1	GGE	Inverse variance weighted	rs10772649; rs10845703; rs10845725; rs10845784; rs11055181; rs112879718; rs1379509; rs17819510; rs1805473; rs3782567; rs4763963; rs57348917; rs73053648; rs753950; rs7966696; rs7972662; rs7975873	17	-0.0129551	0.0150617	-0.0424759	0.0165658	0.987128	0.958414	1.0167	0.389713	0.800635	-0.012732	0.0203585	-0.0526346	0.0271706	0.541114	-7.08702e-05	0.00417164	0.98667	-0.0178101	0.0173256	-0.0517683	0.016148	0.303965	-0.0190138	0.0162998	-0.0509614	0.0129339	0.260505	-0.0112432	0.0386678	-0.0870321	0.0645458	0.774968	18.3969	0.301173	18.3965	0.242392
8768_4_BCL10_Bcl_10	BCL10	GGE	Wald ratio	rs12717764	1	-0.150676	0.176229	-0.496085	0.194733	0.860126	0.60891	1.21499	0.392551	0.803188
19347_37_CA12_Carbonic_Anhydrase_XII	CA12	GGE	Wald ratio	rs7183733	1	-0.172191	0.201158	-0.566461	0.222078	0.841818	0.56753	1.24867	0.391998	0.803188
12494_99_GABARAPL2_GBRL2	GABARAPL2	GGE	Inverse variance weighted	rs16975847; rs7197769	2	0.0940713	0.110022	-0.121572	0.309714	1.09864	0.885528	1.36304	0.392538	0.803188																								0.626454	0.428659
9574_11_BIN1_BIN1	BIN1	GGE	Inverse variance weighted	rs2276582; rs4663097; rs4663101	3	0.0977198	0.115591	-0.128839	0.324278	1.10265	0.879116	1.38303	0.397892	0.808636	-0.944391	0.619122	-2.15787	0.269089	0.369422	0.0644386	0.0378208	0.337888	0.0196465	0.115432	-0.206599	0.245892	0.864852	0.00656509	0.136811	-0.261585	0.274715	0.966088	-0.00206436	0.145568	-0.287377	0.283248	0.989973	2.90353	0.234157	0.000643285	0.979765
8225_86_EPHB2_EPHB2	EPHB2	GGE	Inverse variance weighted	rs1010948; rs10917307; rs6687487	3	-0.0400902	0.0474091	-0.133012	0.0528316	0.960703	0.875455	1.05425	0.397763	0.808636	0.0320297	0.0631551	-0.0917542	0.155814	0.701197	-0.018842	0.0131178	0.387174	-0.0261086	0.0335428	-0.0918525	0.0396353	0.436353	-0.0177859	0.0357974	-0.0879489	0.052377	0.668536	-0.0439184	0.0658431	-0.172971	0.085134	0.573415	4.2401	0.120026	1.38423	0.239382
7968_15_CRTAM_CRTAM	CRTAM	GGE	Inverse variance weighted	rs10892897; rs111321660; rs11218682; rs11218982; rs1122475; rs11600361; rs12221651; rs12798924; rs139506981; rs149226354; rs2272094; rs2370794; rs3107610; rs3134424; rs3890623; rs6589985	16	-0.0192528	0.022674	-0.0636938	0.0251883	0.980931	0.938292	1.02551	0.395819	0.808636	0.0117061	0.0442411	-0.0750065	0.0984186	0.795176	-0.00436644	0.00535798	0.428752	-0.00563372	0.0296149	-0.0636788	0.0524114	0.849127	0.000186159	0.0265282	-0.0518091	0.0521814	0.994493	-0.0910042	0.051671	-0.192279	0.0102708	0.0985647	14.0331	0.523023	13.3689	0.497702
13590_1_REXO2_ORN	REXO2	GGE	Inverse variance weighted	rs116016379; rs28679554; rs477238	3	0.0742039	0.0874829	-0.0972626	0.24567	1.07703	0.907318	1.27848	0.396321	0.808636	-0.195127	0.232493	-0.650814	0.260559	0.555487	0.0319378	0.0259694	0.434615	0.0834235	0.0731942	-0.0600371	0.226884	0.254388	0.0804588	0.0849821	-0.0861061	0.247024	0.443688	0.0917635	0.113775	-0.131235	0.314762	0.504595	3.53294	0.170936	1.40616	0.235695
9350_3_FSTL4_FSTL4	FSTL4	GGE	Inverse variance weighted	rs13183672; rs17642974; rs17683306; rs62374511	4	-0.102341	0.120845	-0.339196	0.134515	0.902722	0.712343	1.14398	0.397063	0.808636	-0.542114	0.678139	-1.87127	0.787038	0.507907	0.0299502	0.0452724	0.576278	-0.141819	0.114187	-0.365626	0.0819866	0.214238	-0.15932	0.154073	-0.461303	0.142664	0.37716	-0.176493	0.174397	-0.518312	0.165325	0.386062	5.43042	0.14286	4.45544	0.107774
12422_143_ALOX15B_LX15B	ALOX15B	GGE	Wald ratio	rs9910732	1	0.113811	0.135007	-0.150803	0.378424	1.12054	0.860017	1.45998	0.399229	0.810262
3445_53_IL15RA_IL_15_Ra	IL15RA	GGE	Wald ratio	rs7077401	1	-0.143689	0.170855	-0.478566	0.191187	0.866157	0.619672	1.21069	0.400348	0.811444
12812_25_ACYP2_ACYP2	ACYP2	GGE	Inverse variance weighted	rs10195829; rs10201566; rs111385456; rs12613999; rs13404903; rs138937279; rs2567975; rs3796009; rs3922262; rs4671939; rs72800769; rs74955566; rs7608414	13	0.0349519	0.0416463	-0.0466749	0.116579	1.03557	0.954398	1.12365	0.401326	0.812242	0.0569391	0.114866	-0.168197	0.282076	0.629859	-0.0022422	0.0108449	0.839981	0.04369	0.0528465	-0.0598893	0.147269	0.408389	0.0767557	0.0893106	-0.098293	0.251804	0.406947	0.0648307	0.0986923	-0.128606	0.258268	0.523646	14.3038	0.281733	14.2484	0.219553
12697_30_PIP4K2A_PI42A	PIP4K2A	GGE	Wald ratio	rs11013176	1	0.0697703	0.0833579	-0.0936113	0.233152	1.07226	0.910637	1.26257	0.402595	0.812242
3474_19_THBS1_Thrombospondin_1	THBS1	GGE	Wald ratio	rs12906549	1	-0.159242	0.19048	-0.532582	0.214099	0.85279	0.587087	1.23875	0.403154	0.812242
6605_17_IGFALS_IGFALS	IGFALS	GGE	Inverse variance weighted	rs2235641; rs35391516; rs9923699	3	0.0624445	0.0747384	-0.0840426	0.208932	1.06444	0.919392	1.23236	0.403431	0.812242	-0.152012	0.125316	-0.39763	0.0936071	0.438906	0.0292393	0.0153786	0.308249	0.0359922	0.0594856	-0.0805996	0.152584	0.545141	0.0322438	0.0631324	-0.0914957	0.155983	0.660329	0.0307796	0.0711136	-0.108603	0.170162	0.707347	3.74707	0.15358	0.132126	0.716238
9870_17_WARS_SYWC	WARS1	GGE	Inverse variance weighted	rs2273804; rs8021213	2	-0.0701508	0.0836888	-0.234181	0.0938792	0.932253	0.791219	1.09843	0.401899	0.812242																								4.09606	0.0429834
9565_6_PAWR_PAWR	PAWR	GGE	Wald ratio	rs10506806	1	0.171183	0.205256	-0.231119	0.573485	1.18671	0.793645	1.77444	0.404282	0.812871
8778_3_NOG_Noggin	NOG	GGE	Wald ratio	rs227725	1	0.153521	0.184965	-0.20901	0.516052	1.16593	0.811387	1.6754	0.406539	0.815177
7009_8_CD72_CD72	CD72	GGE	Inverse variance weighted	rs112795333; rs34791102; rs3763631; rs869487	4	0.0532344	0.064144	-0.0724878	0.178957	1.05468	0.930077	1.19597	0.406584	0.815177	-0.0525035	0.128554	-0.304469	0.199462	0.722545	0.0126124	0.0132887	0.442743	0.0474951	0.0770759	-0.103574	0.198564	0.537754	0.0199111	0.0911707	-0.158783	0.198606	0.841135	0.142208	0.103627	-0.0609009	0.345317	0.263572	1.54761	0.671326	0.646808	0.723681
17692_2_BTN3A3_BT3A3	BTN3A3	GGE	Inverse variance weighted	rs10484432; rs10946899; rs12193510; rs1883257; rs1892247; rs2076305; rs4291093; rs4712990; rs55674248; rs56090310; rs6900610; rs6900762; rs6935954; rs72841537; rs73401231; rs73733808; rs76376636; rs7740510; rs80023057; rs9295663; rs932316; rs9358858; rs9468068; rs9468118	24	0.00920493	0.0111023	-0.0125557	0.0309655	1.00925	0.987523	1.03145	0.407049	0.815177	0.0131028	0.0232016	-0.0323723	0.058578	0.577966	-0.00106276	0.00555466	0.850024	0.0124853	0.0150244	-0.0169625	0.0419331	0.405973	0.0155818	0.0154068	-0.0146156	0.0457792	0.322367	0.00883526	0.0225164	-0.0352969	0.0529674	0.698381	21.8719	0.527997	21.8353	0.469757
5124_69_ICAM5_sICAM_5	ICAM5	GGE	Inverse variance weighted	rs10419441; rs1465700; rs150056376; rs2081058; rs2421198; rs3176769; rs34157869; rs439151; rs5498; rs7253981; rs76477307; rs8107198	12	0.0123462	0.0149181	-0.0168932	0.0415856	1.01242	0.983249	1.04246	0.407896	0.815793	0.0302052	0.0236899	-0.0162271	0.0766374	0.231128	-0.00517741	0.00533509	0.354712	0.0146142	0.0175931	-0.0198684	0.0490967	0.406157	0.0175565	0.0163191	-0.0144289	0.0495419	0.305034	0.0371984	0.0375225	-0.0363458	0.110743	0.342816	8.93867	0.627553	7.99691	0.629139
8310_6_ZG16B_U773	ZG16B	GGE	Wald ratio	rs9925556	1	0.0445438	0.0539925	-0.0612815	0.150369	1.04555	0.940558	1.16226	0.409371	0.81766
10037_98_SIGLEC12_SIG12	SIGLEC12	GGE	Inverse variance weighted	rs10419617; rs11667325; rs11878388; rs12460678; rs12975196; rs16983059; rs17658926; rs2075803; rs2084761; rs2455064; rs2569482; rs34528093; rs36070067; rs3752133; rs61063927; rs7245800; rs7247412; rs73051392; rs75181361; rs75853494; rs8109199; rs8111973	22	-0.0100251	0.0122688	-0.034072	0.0140217	0.990025	0.966502	1.01412	0.413857	0.822269	-0.00699472	0.0200913	-0.0463737	0.0323842	0.731368	-0.000796527	0.00418191	0.850861	-0.0116952	0.0172099	-0.0454265	0.0220362	0.496783	-0.0133913	0.0162186	-0.0451798	0.0183971	0.418269	-0.0570524	0.0294592	-0.114792	0.000687545	0.0663583	19.2985	0.565998	19.2622	0.504844
5400_52_LEPR_sLeptin_R	LEPR	GGE	Inverse variance weighted	rs11208627; rs11800909; rs12045203; rs12722982; rs143012400; rs17127601; rs2104503; rs2275644; rs305583; rs35053257; rs61032917; rs61786951; rs6675417; rs6677968; rs6695479; rs67806955; rs693257; rs72679121; rs7529428; rs7534511; rs7547570; rs783036	22	0.0127192	0.0155495	-0.0177578	0.0431961	1.0128	0.982399	1.04414	0.413368	0.822269	-0.00520341	0.031128	-0.0662142	0.0558074	0.868921	0.00342536	0.00515373	0.513874	0.00896294	0.0216128	-0.0333981	0.051324	0.678358	0.0182588	0.0204917	-0.0219049	0.0584225	0.383005	0.00683775	0.0330723	-0.0579839	0.0716594	0.838195	12.5389	0.923915	12.0972	0.912691
5631_83_MLN_MOTI	MLN	GGE	Inverse variance weighted	rs10947452; rs10947463; rs144353470; rs1535936; rs16869652; rs17529077; rs2296343; rs2451335; rs3778068; rs4587164; rs471942; rs513349; rs6919321; rs6931761; rs73744674; rs7753712; rs80193650; rs9368768; rs9469591; rs9469599; rs9469623	21	0.0155012	0.01891	-0.0215625	0.0525649	1.01562	0.978668	1.05397	0.412369	0.822269	0.0463252	0.0315509	-0.0155145	0.108165	0.158392	-0.00727455	0.00599877	0.240118	0.0213441	0.0197125	-0.0172924	0.0599806	0.278911	0.0193403	0.0203601	-0.0205656	0.0592462	0.353497	-0.0455939	0.0394676	-0.12295	0.0317625	0.261614	37.274	0.0108472	34.5963	0.0156139
2190_55_F11_Coagulation_Factor_XI	F11	GGE	Inverse variance weighted	rs28591163; rs4253425; rs6821390; rs7685922; rs925451	5	-0.0183376	0.0224273	-0.0622951	0.0256199	0.98183	0.939606	1.02595	0.413559	0.822269	-0.0199805	0.0438277	-0.105883	0.0659219	0.679448	0.000429249	0.00981587	0.967867	-0.0252476	0.0268442	-0.0778623	0.0273671	0.346949	-0.043178	0.0290655	-0.100146	0.0137904	0.211585	-0.0506694	0.0439601	-0.136831	0.0354923	0.31326	3.04053	0.551066	3.03859	0.385713
5109_24_NRCAM_Nr_CAM	NRCAM	GGE	Inverse variance weighted	rs1014113; rs1034826; rs150329883	3	0.114588	0.140483	-0.16076	0.389935	1.12141	0.851497	1.47688	0.414691	0.822842	0.289369	0.983805	-1.63889	2.21763	0.817886	-0.0137302	0.0757431	0.885838	0.0642663	0.126306	-0.183294	0.311827	0.610883	0.0138941	0.157145	-0.29411	0.321898	0.937603	0.0662606	0.199037	-0.323852	0.456373	0.770863	3.72684	0.155141	3.60827	0.0574928
5089_11_IL7R_IL_7_Ra	IL7R	GGE	Wald ratio	rs62352020	1	0.146262	0.18124	-0.20897	0.501493	1.1575	0.81142	1.65118	0.419665	0.826197
13597_20_RAB31_RAB31	RAB31	GGE	Wald ratio	rs589559	1	-0.152318	0.188278	-0.521343	0.216708	0.858716	0.593723	1.24198	0.418514	0.826197
16856_79_MAPRE2_MARE2	MAPRE2	GGE	Inverse variance weighted	rs2391; rs3786314; rs79959802	3	-0.0477173	0.0588147	-0.162994	0.0675596	0.953403	0.849596	1.06989	0.417184	0.826197	-0.260686	0.226758	-0.705131	0.183759	0.45576	0.0286618	0.0294731	0.508884	-0.0470277	0.0583055	-0.161307	0.0672511	0.419912	-0.0724623	0.0629318	-0.195809	0.0508841	0.368617	0.112239	0.123255	-0.12934	0.353819	0.458616	1.12882	0.568696	0.183116	0.668709
5676_54_ASIP_ASIP	ASIP	GGE	Inverse variance weighted	rs2378255; rs2425022; rs56084239; rs6059711; rs6087477; rs6088764; rs6141900	7	0.0293957	0.0364225	-0.0419924	0.100784	1.02983	0.958877	1.10604	0.419623	0.826197	0.142951	0.0638901	0.0177262	0.268176	0.0754559	-0.0181466	0.00900074	0.0998633	0.040069	0.0408298	-0.0399574	0.120095	0.326412	0.103517	0.0422903	0.0206284	0.186406	0.049941	-0.0300892	0.080263	-0.187405	0.127226	0.720641	8.75065	0.188095	4.68591	0.455401
3622_33_LGMN_LGMN	LGMN	GGE	Inverse variance weighted	rs11845823; rs2236264; rs2402217; rs35252916	4	-0.0729332	0.0900941	-0.249518	0.103651	0.929663	0.779177	1.10921	0.418214	0.826197	0.171129	0.173624	-0.169175	0.511432	0.428223	-0.0245099	0.0157618	0.260194	-0.00463465	0.0709918	-0.143779	0.134509	0.947948	0.0103529	0.0739277	-0.134545	0.155251	0.897502	-0.0300876	0.1742	-0.371519	0.311344	0.873868	6.40443	0.0935089	2.8992	0.234664
5825_49_IFNGR1_IFN_g_R1	IFNGR1	GGE	Wald ratio	rs9376267	1	-0.123627	0.153004	-0.423515	0.176261	0.883709	0.654741	1.19275	0.419091	0.826197
7970_315_ART3_ R3	ART3	GGE	Inverse variance weighted	rs10016061; rs111832566; rs11732759; rs11942966; rs13117238; rs141390519; rs2135232; rs28636389; rs28636696; rs4859610; rs4859614; rs56054611; rs6532563; rs6817593; rs7340823; rs73826207; rs9998529	17	0.0166623	0.0206814	-0.0238733	0.0571979	1.0168	0.976409	1.05887	0.420437	0.82664	0.0189896	0.0398546	-0.0591255	0.0971046	0.640605	-0.00038401	0.0056214	0.946439	0.0174548	0.0271112	-0.0356831	0.0705926	0.519691	0.0166037	0.026403	-0.0351462	0.0683537	0.538318	0.0326581	0.040064	-0.0458673	0.111184	0.426955	9.41034	0.895558	9.40567	0.855369
19223_6_RAB1A_RAB1A	RAB1A	GGE	Wald ratio	rs2422441	1	0.132951	0.165982	-0.192373	0.458276	1.14219	0.824999	1.58135	0.423132	0.830857
3298_52_CNTN4_Contactin_4	CNTN4	GGE	Inverse variance weighted	rs112234546; rs11713568; rs11713741; rs1391927; rs1472475; rs163567; rs17194238; rs2616571; rs344409; rs4416370; rs4685564; rs56347391; rs6763978; rs6777703; rs75323609; rs7620475	16	0.0240082	0.030148	-0.0350819	0.0830982	1.0243	0.965526	1.08665	0.425832	0.83399	-0.0750452	0.0749425	-0.221933	0.0718422	0.333642	0.0106796	0.00744429	0.173362	-0.0104579	0.0404919	-0.089822	0.0689062	0.796197	-0.0494851	0.0580986	-0.163358	0.064388	0.407749	0.104375	0.0854575	-0.0631219	0.271871	0.240798	17.6729	0.28025	15.4079	0.350851
19614_8_TCN1_Holo_TC_I	TCN1	GGE	Inverse variance weighted	rs146267089; rs1945592; rs4939357; rs570322	4	0.0554016	0.0695375	-0.080892	0.191695	1.05697	0.922293	1.2113	0.425616	0.83399	0.04734	0.166748	-0.279486	0.374166	0.803178	0.000861693	0.0153276	0.960279	0.0351891	0.0752887	-0.112377	0.182755	0.640221	0.00333955	0.0818228	-0.157033	0.163712	0.970008	0.223806	0.130194	-0.0313748	0.478986	0.184104	3.21099	0.360225	3.20592	0.2013
4559_64_KYNU_KYNU	KYNU	GGE	Inverse variance weighted	rs10496917; rs112934598; rs114615794; rs116431409; rs1191975; rs12997823; rs186490153; rs2034604; rs2381462; rs2890716; rs2969584; rs3795872; rs62157318; rs6712994; rs7575509	15	0.0241161	0.0303292	-0.0353292	0.0835614	1.02441	0.965288	1.08715	0.426529	0.834274	0.0840764	0.0662291	-0.0457326	0.213885	0.226526	-0.00687514	0.00675318	0.327223	0.0227696	0.0385138	-0.0527174	0.0982565	0.554382	0.0189696	0.0578523	-0.0944209	0.13236	0.747842	0.014369	0.0699315	-0.122697	0.151435	0.840161	14.9126	0.384158	13.8114	0.387257
2982_82_LGALS4_Galectin_4	LGALS4	GGE	Wald ratio	rs883394	1	0.138244	0.17455	-0.203875	0.480363	1.14826	0.815564	1.61666	0.428361	0.836772
5005_4_MAPK12_MK12	MAPK12	GGE	Inverse variance weighted	rs13054650; rs2272848; rs73187228	3	-0.0702375	0.0889972	-0.244672	0.104197	0.932172	0.782961	1.10982	0.42999	0.836816	0.0083624	0.423367	-0.821436	0.838161	0.987427	-0.00932049	0.0480179	0.877947	-0.0945525	0.058774	-0.209749	0.0206445	0.107672	-0.0970404	0.0588632	-0.212412	0.0183315	0.241005	-0.127436	0.0786738	-0.281637	0.0267647	0.246706	4.73617	0.0936601	4.5642	0.0326469
5139_32_UNC5C_UNC5H3	UNC5C	GGE	Inverse variance weighted	rs17024977; rs264299; rs4380535; rs56249523; rs6817087; rs6846096	6	-0.036862	0.0467586	-0.128509	0.0547848	0.963809	0.879406	1.05631	0.430494	0.836816	-0.0778322	0.128773	-0.330228	0.174564	0.578177	0.00418484	0.0121395	0.74766	-0.0395385	0.0573098	-0.151866	0.0727888	0.490253	-0.0436029	0.0589594	-0.159163	0.0719577	0.492816	-0.061427	0.0875107	-0.232948	0.110094	0.514039	4.63039	0.462629	4.49679	0.342928
6467_65_POGLUT1_KTEL1	POGLUT1	GGE	Inverse variance weighted	rs11922270; rs1259298; rs251447; rs3732419; rs3850890; rs60671082; rs9846036; rs9860775	8	-0.0374177	0.0475125	-0.130542	0.0557068	0.963274	0.877619	1.05729	0.430969	0.836816	-0.0790794	0.0803943	-0.236652	0.0784934	0.363277	0.00597736	0.0090819	0.534857	-0.0410658	0.0439504	-0.127209	0.045077	0.350115	-0.0610585	0.0421075	-0.143589	0.0214721	0.190323	0.05428	0.096606	-0.135068	0.243628	0.591732	15.3175	0.0321382	14.2861	0.0265986
10442_1_TMEM190_TM190	TMEM190	GGE	Inverse variance weighted	rs10518284; rs12610400; rs12982674; rs1531215; rs16986665; rs2043599; rs299167; rs3852899; rs4801634; rs488118; rs73605160; rs8102125	12	0.015399	0.0195613	-0.0229411	0.053739	1.01552	0.97732	1.05521	0.431154	0.836816	-0.016729	0.0378376	-0.0908907	0.0574327	0.667806	0.00670882	0.0067633	0.344619	0.00230245	0.0243616	-0.0454464	0.0500512	0.924703	0.0030714	0.0246981	-0.0453368	0.0514796	0.903275	-0.00363318	0.0395334	-0.0811187	0.0738524	0.928429	10.4122	0.493731	9.42829	0.491996
2632_5_IL12RB1_IL_12_Rb1	IL12RB1	GGE	Wald ratio	rs429774	1	-0.0989741	0.125442	-0.344841	0.146893	0.905766	0.708333	1.15823	0.430112	0.836816
3376_49_IL17RD_IL_17_RD	IL17RD	GGE	Inverse variance weighted	rs113922698; rs11916883; rs11920551; rs11927968; rs12487790; rs13083586; rs148968939; rs1866162; rs35999082; rs56132823; rs58379577; rs62253588; rs6800401; rs75959875; rs7628956; rs7630830; rs7634731; rs9826009	18	-0.0136517	0.0174446	-0.0478431	0.0205396	0.986441	0.953283	1.02075	0.433876	0.841018	-0.0197187	0.0301355	-0.0787842	0.0393468	0.522191	0.00116384	0.00471389	0.808128	-0.011037	0.0211691	-0.0525284	0.0304544	0.602106	-0.0101143	0.0226736	-0.0545546	0.0343259	0.661166	0.00192231	0.0450567	-0.0863887	0.0902334	0.966466	11.6625	0.820129	11.6015	0.770923
8664_36_PKDCC_PKDCC	PKDCC	GGE	Wald ratio	rs11902166	1	0.1079	0.138511	-0.163582	0.379382	1.11394	0.849097	1.46138	0.43598	0.842933
5615_62_FAM172A_F172A	FAM172A	GGE	Wald ratio	rs13165400	1	-0.113662	0.145908	-0.399642	0.172318	0.892559	0.67056	1.18806	0.43598	0.842933
5749_53_CLPS_COL	CLPS	GGE	Inverse variance weighted	rs1107894; rs113305636; rs116378343; rs12175621; rs2064318; rs2285129; rs2762340; rs2817040; rs34902923; rs3829968; rs6937088; rs734435; rs73729636; rs763046; rs7774786; rs879036; rs9348992; rs9368922; rs9470036	19	0.0143467	0.0184463	-0.021808	0.0505013	1.01445	0.978428	1.0518	0.436714	0.843271	0.0132743	0.0324988	-0.0504234	0.076972	0.688039	0.000215531	0.00531587	0.968131	0.042657	0.0261119	-0.00852236	0.0938364	0.102338	0.0324765	0.0261791	-0.0188345	0.0837876	0.230699	-0.00542131	0.051344	-0.106056	0.095213	0.917077	17.8189	0.467643	17.8172	0.400463
9329_28_TREML1_TRML1	TREML1	GGE	Wald ratio	rs11756788	1	-0.125832	0.162363	-0.444063	0.1924	0.881763	0.641425	1.21216	0.438339	0.843925
4866_59_NTRK2_TrkB	NTRK2	GGE	Wald ratio	rs1624327	1	0.117127	0.150937	-0.178709	0.412964	1.12426	0.836349	1.51129	0.437749	0.843925
9211_19_SERPINF1_PEDF	SERPINF1	GGE	Inverse variance weighted	rs11078639; rs11658708; rs3809871	3	0.0262824	0.0339417	-0.0402433	0.0928082	1.02663	0.960556	1.09725	0.438729	0.843925	-0.00326756	0.0659089	-0.132449	0.125914	0.968464	0.00645396	0.0123395	0.69321	0.0255236	0.0349906	-0.0430581	0.0941052	0.465733	0.0222543	0.0348222	-0.0459972	0.0905058	0.588196	0.00283848	0.0598437	-0.114455	0.120132	0.96648	0.806455	0.66816	0.532891	0.465394
9578_263_MANSC4_MANS4	MANSC4	GGE	Inverse variance weighted	rs12301526; rs12368897; rs1269082; rs141089797; rs148678018; rs26302; rs73296196; rs7963612; rs7970193; rs840869	10	0.0167942	0.0219395	-0.0262073	0.0597956	1.01694	0.974133	1.06162	0.443989	0.845963	-0.000489871	0.0307512	-0.0607622	0.0597825	0.98768	0.00430936	0.00537234	0.445645	0.00599521	0.0240672	-0.0411765	0.053167	0.803281	0.00468105	0.0240606	-0.0424778	0.0518399	0.850064	0.130432	0.0733157	-0.0132667	0.274131	0.10894	7.8081	0.553595	7.16468	0.518974
15426_5_NEU1_NEUR1	NEU1	GGE	Wald ratio	rs1053726	1	0.171642	0.223202	-0.265834	0.609118	1.18725	0.766567	1.83881	0.441893	0.845963
8842_16_GRAMD1C_GRM1C	GRAMD1C	GGE	Inverse variance weighted	rs10934251; rs11922796; rs12695286; rs141941867; rs2178555; rs2700230; rs4682510; rs55990517; rs6783739; rs76089515; rs9825470	11	0.0257946	0.0335027	-0.0398708	0.09146	1.02613	0.960914	1.09577	0.441344	0.845963	0.0142818	0.0583741	-0.100131	0.128695	0.812206	0.00182551	0.0073844	0.810291	0.0195756	0.0380497	-0.0550018	0.0941531	0.60692	0.0197668	0.0425991	-0.0637274	0.103261	0.65257	-0.0807582	0.0809235	-0.239368	0.0778518	0.341835	12.5276	0.251296	12.4431	0.189466
3309_2_FCGR2A_FCG2A	FCGR2A	GGE	Inverse variance weighted	rs10800467; rs11576830; rs11579627; rs11588227; rs11588524; rs12026445; rs16832983; rs16859446; rs17415066; rs2221644; rs2298019; rs2333749; rs2753260; rs357039; rs35860180; rs3892376; rs4436408; rs4468140; rs449908; rs469926; rs480104; rs60578284; rs61802170; rs72633699; rs72703873; rs72715002; rs8179404	27	-0.0115871	0.0151302	-0.0412424	0.0180681	0.98848	0.959596	1.01823	0.443779	0.845963	-0.0433548	0.0269033	-0.0960853	0.00937568	0.119625	0.00705484	0.00498254	0.16914	-0.0332444	0.0189909	-0.0704665	0.00397781	0.080025	-0.0315833	0.025099	-0.0807773	0.0176108	0.219449	-0.050088	0.0325605	-0.113906	0.0137305	0.136056	36.1771	0.08846	33.4913	0.119235
15633_6_RBP4_RBP	RBP4	GGE	Wald ratio	rs56057449	1	-0.147179	0.192391	-0.524265	0.229907	0.863139	0.59199	1.25848	0.444271	0.845963
6919_3_HBZ_HBAZ	HBZ	GGE	Inverse variance weighted	rs11649268; rs117105880; rs12927713; rs2685118; rs3743879; rs72773412; rs80275448; rs9940455	8	0.0177029	0.0231082	-0.0275891	0.0629948	1.01786	0.972788	1.06502	0.443625	0.845963	0.0359396	0.038187	-0.0389069	0.110786	0.382959	-0.00676963	0.0109646	0.559653	0.0184482	0.0215517	-0.0237931	0.0606895	0.391999	0.0138549	0.0199676	-0.0252817	0.0529915	0.510128	0.00421913	0.0311241	-0.0567842	0.0652224	0.895986	13.4235	0.0624382	12.6216	0.0494541
16823_75_APOL3_APOL3	APOL3	GGE	Inverse variance weighted	rs117355685; rs13054394; rs132672; rs133416; rs139973; rs2105915; rs2272861; rs2858237; rs55826522; rs5750373; rs5995253; rs5995260; rs5999775; rs5999858; rs6000300; rs6000363; rs73163520; rs738523; rs762910; rs78377960; rs78538125; rs926337	22	-0.0102198	0.0133547	-0.036395	0.0159554	0.989832	0.964259	1.01608	0.444118	0.845963	-0.0125528	0.0196404	-0.0510479	0.0259424	0.529991	0.0006865	0.00414831	0.87022	-0.0138346	0.0149028	-0.043044	0.0153749	0.353242	-0.00950267	0.012707	-0.0344083	0.015403	0.462855	-0.00530362	0.0273155	-0.058842	0.0482347	0.847915	25.6342	0.22074	25.5992	0.179461
5628_21_SEMA3G_SEM3G	SEMA3G	GGE	Inverse variance weighted	rs2016575; rs6803492; rs76488723; rs77861329	4	-0.0782445	0.10206	-0.278282	0.121793	0.924738	0.757083	1.12952	0.443288	0.845963	0.4769	0.166891	0.149795	0.804005	0.103753	-0.121562	0.0350527	0.074032	-0.0328972	0.0484951	-0.127948	0.0621531	0.497542	-0.0166942	0.0471877	-0.109182	0.0757937	0.746904	-0.136277	0.133378	-0.397698	0.125143	0.382109	15.9898	0.00113944	2.27988	0.319838
3535_84_DKK1_DKK1	DKK1	GGE	Inverse variance weighted	rs10823129; rs10824201; rs10999898; rs11000179; rs11002517; rs11003267; rs16935439; rs1919777; rs2339954; rs59646669; rs6480949; rs72795135; rs930506	13	0.0388881	0.0510292	-0.0611291	0.138905	1.03965	0.940702	1.14902	0.446015	0.848214	-0.0980193	0.147797	-0.387702	0.191664	0.520858	0.0112951	0.0114421	0.344782	0.00983235	0.0642167	-0.116032	0.135697	0.87831	-0.074497	0.112245	-0.294497	0.145503	0.519431	0.206256	0.136174	-0.0606452	0.473158	0.155748	17.3674	0.136292	15.954	0.142846
12378_71_TAPBP_TPSN	TAPBP	GGE	Inverse variance weighted	rs1535936; rs210158; rs427624; rs622917; rs72882038	5	-0.0367265	0.0483895	-0.13157	0.0581169	0.96394	0.876718	1.05984	0.447866	0.848692	-0.0557198	0.169146	-0.387246	0.275806	0.763498	0.00201643	0.0172069	0.914117	-0.0409814	0.0590022	-0.156626	0.0746629	0.487322	-0.0448549	0.0800965	-0.201844	0.112134	0.605349	-0.0544394	0.0823574	-0.21586	0.106981	0.544735	1.63172	0.80308	1.61799	0.655318
9796_4_CEL_CEL	CEL	GGE	Inverse variance weighted	rs10993790; rs1611123; rs1888204; rs2771994; rs2905078; rs3025401; rs3827665; rs445690; rs488187; rs55873830; rs636637; rs650066; rs7021711; rs756771; rs75827128; rs7848976; rs8176632	17	-0.0274373	0.0361185	-0.0982297	0.043355	0.972936	0.906441	1.04431	0.447465	0.848692	-0.199485	0.120362	-0.435394	0.0364248	0.118206	0.0140071	0.00934755	0.154758	-0.0399578	0.0503342	-0.138613	0.0586972	0.427283	-0.0346255	0.0762561	-0.184087	0.114836	0.655878	-0.052646	0.0806965	-0.210811	0.105519	0.523409	14.7226	0.545045	12.4771	0.642614
9883_29_GLO1_Glyoxalase_I	GLO1	GGE	Inverse variance weighted	rs4714184; rs73734424; rs9462450	3	0.0763709	0.100687	-0.120975	0.273717	1.07936	0.886056	1.31484	0.448152	0.848692	0.362364	0.153294	0.0619072	0.662821	0.254781	-0.032168	0.0154682	0.285343	0.122452	0.074228	-0.023035	0.267939	0.0990101	0.132315	0.0769041	-0.0184174	0.283047	0.227479	0.122977	0.0951429	-0.0635032	0.309457	0.325358	4.42031	0.109683	0.0954875	0.757314
8464_31_RSPO4_RSPO4	RSPO4	GGE	Inverse variance weighted	rs4813929; rs6087024; rs6140899	3	0.0570083	0.075406	-0.0907874	0.204804	1.05866	0.913212	1.22728	0.449638	0.848692	0.115636	0.42514	-0.717639	0.948911	0.830933	-0.00544576	0.0388639	0.911371	0.0507397	0.0822902	-0.110549	0.212028	0.537502	0.0480284	0.0977222	-0.143507	0.239564	0.671731	0.0492735	0.101293	-0.14926	0.247807	0.674735	0.0295954	0.985311	0.00996072	0.9205
12356_65_SRI_Sorcin	SRI	GGE	Inverse variance weighted	rs10232253; rs1981529; rs77500696	3	-0.0510996	0.0675881	-0.183572	0.081373	0.950184	0.832292	1.08478	0.449622	0.848692	0.10139	0.185978	-0.263127	0.465906	0.682245	-0.0146508	0.0166465	0.540541	-0.0470626	0.0749247	-0.193915	0.0997898	0.529917	-0.00538636	0.0817311	-0.165579	0.154807	0.95345	-0.120354	0.114627	-0.345022	0.104314	0.403893	1.17108	0.556805	0.396488	0.528909
19267_14_HAGH_GLO2	HAGH	GGE	Wald ratio	rs8047180	1	0.116013	0.153254	-0.184364	0.41639	1.12301	0.831633	1.51648	0.449048	0.848692
12395_86_DARS2_SYDM	DARS2	GGE	Wald ratio	rs7553539	1	-0.155362	0.205778	-0.558687	0.247963	0.856105	0.571959	1.28141	0.45025	0.848786
6920_1_GFRAL_GFRAL	GFRAL	GGE	Inverse variance weighted	rs1032771; rs12192987; rs12213867; rs228137; rs228146; rs35258907; rs3734444; rs4715543; rs60761034; rs6922480; rs72988065; rs78747268	12	0.0241727	0.0322631	-0.0390629	0.0874084	1.02447	0.96169	1.09134	0.453714	0.85001	0.0614208	0.075132	-0.085838	0.208679	0.432686	-0.00467194	0.00844551	0.592287	0.0292387	0.0402163	-0.0495854	0.108063	0.467205	0.0250297	0.0463136	-0.0657449	0.115804	0.599666	0.0430353	0.0553778	-0.0655051	0.151576	0.453475	13.3701	0.269824	12.9731	0.225178
11177_16_KRT5_K2C5	KRT5	GGE	Inverse variance weighted	rs141697993; rs4597111; rs61915693; rs641621; rs644878	5	0.0389593	0.0519462	-0.0628552	0.140774	1.03973	0.939079	1.15116	0.453259	0.85001	-0.0426395	0.133944	-0.305169	0.21989	0.771102	0.00945279	0.0143022	0.55588	0.0341565	0.0605802	-0.0845806	0.152894	0.572874	0.0333434	0.061851	-0.0878845	0.154571	0.618428	0.0210946	0.0820787	-0.13978	0.181969	0.809853	1.78273	0.775641	1.3459	0.718264
9312_8_AZGP1_AZGP1	AZGP1	GGE	Inverse variance weighted	rs10239195; rs28608208; rs472660; rs6944766	4	0.0739134	0.0986258	-0.119393	0.26722	1.07671	0.887459	1.30633	0.453597	0.85001	-0.14719	0.321914	-0.778142	0.483761	0.692365	0.0239632	0.0328909	0.542027	0.0675414	0.0686827	-0.0670768	0.20216	0.325419	0.0574372	0.0797046	-0.0987837	0.213658	0.523216	0.0487689	0.114002	-0.174675	0.272213	0.697655	8.29812	0.040236	6.55767	0.037672
2750_3_APOA1_Apo_A_I	APOA1	GGE	Inverse variance weighted	rs10892019; rs12421721; rs1648361; rs2844284; rs34825253; rs477858; rs490460	7	0.0564372	0.0752539	-0.0910605	0.203935	1.05806	0.912962	1.22622	0.453281	0.85001	-0.163838	0.201556	-0.558888	0.231213	0.453247	0.0196167	0.0167307	0.293816	-0.0467962	0.0779599	-0.199598	0.106005	0.548333	-0.0571426	0.0922777	-0.238007	0.123722	0.558519	-0.0725945	0.123445	-0.314547	0.169358	0.577932	10.9721	0.0892426	8.60592	0.125853
6086_15_CHRDL2_CRDL2	CHRDL2	GGE	Inverse variance weighted	rs116917422; rs116972555; rs11822234; rs12578036; rs12792514; rs1433769; rs4944910; rs4944937; rs7109266; rs997465	10	0.024154	0.0321874	-0.0389333	0.0872414	1.02445	0.961815	1.09116	0.453003	0.85001	0.0346201	0.054119	-0.0714532	0.140693	0.540248	-0.00196264	0.00789444	0.809925	0.00642536	0.0328763	-0.0580122	0.0708629	0.845048	0.00943111	0.0322897	-0.0538566	0.0727189	0.776848	0.0386496	0.0574532	-0.0739588	0.151258	0.518027	13.2351	0.152253	13.1336	0.107333
6496_60_DLK1_DLK1	DLK1	GGE	Inverse variance weighted	rs10134635; rs10149661; rs11160561; rs1190822; rs1190905; rs12147845; rs12323871; rs1998053; rs34448411; rs3994913; rs72711968; rs78382221; rs79095882; rs8012970	14	-0.0136801	0.0182878	-0.0495242	0.022164	0.986413	0.951682	1.02241	0.454433	0.850302	-0.0114652	0.0337177	-0.0775519	0.0546215	0.739708	-0.000580003	0.00728888	0.937888	-0.0319155	0.020496	-0.0720875	0.0082566	0.119433	-0.0312364	0.0200998	-0.070632	0.00815923	0.144168	-0.0409084	0.0333523	-0.106279	0.0244621	0.241743	17.1157	0.194071	17.1066	0.14563
3212_30_ASAH2_ASAH2	ASAH2	GGE	Inverse variance weighted	rs10857530; rs10857531; rs117398925; rs12355628; rs1904699; rs1917822; rs2574944; rs4253192; rs55773622; rs61858068; rs7086360; rs7098129; rs885834	13	-0.0206005	0.0277917	-0.0750723	0.0338712	0.97961	0.927676	1.03445	0.458543	0.851273	-0.01398	0.0468418	-0.10579	0.0778298	0.77092	-0.00117414	0.00652595	0.860488	-0.0275208	0.0302114	-0.0867351	0.0316936	0.362327	-0.0312701	0.029581	-0.0892489	0.0267087	0.311283	-0.0312701	0.055991	-0.141012	0.0784722	0.586783	17.4348	0.133959	17.3837	0.0970275
6572_10_LRRTM4_LRRT4	LRRTM4	GGE	Wald ratio	rs1922804	1	0.146019	0.197056	-0.240211	0.532249	1.15722	0.786462	1.70276	0.458693	0.851273
8014_359_MANEA_MANEA	MANEA	GGE	Inverse variance weighted	rs11152989; rs117507118; rs12202696; rs12210618; rs1336951; rs1336959; rs140562726; rs142466828; rs17056117; rs2926780; rs2983898; rs4516946; rs60706485; rs62417787; rs62417883; rs62418400; rs6936694; rs6937569; rs74575885; rs760620; rs7754801; rs9391131	22	-0.0119859	0.0162642	-0.0438637	0.0198919	0.988086	0.957084	1.02009	0.461153	0.851273	0.0372133	0.0288928	-0.0194166	0.0938432	0.212457	-0.0135089	0.00674498	0.0589399	-0.0203598	0.0198503	-0.0592664	0.0185468	0.305049	0.00637419	0.0195895	-0.0320212	0.0447696	0.748107	-0.122752	0.0400894	-0.201327	-0.0441766	0.00591909	34.4982	0.0320268	28.7351	0.0931086
13109_82_NEGR1_NEGR1	NEGR1	GGE	Inverse variance weighted	rs1026566; rs2554414; rs479934; rs782202	4	-0.0605829	0.0820465	-0.221394	0.100228	0.941216	0.801401	1.10542	0.460273	0.851273	0.169144	0.21089	-0.244201	0.582488	0.506681	-0.02233	0.0190687	0.362223	-0.0240783	0.0658716	-0.153187	0.10503	0.714713	-0.00156308	0.0699323	-0.13863	0.135504	0.983571	-0.00679702	0.137684	-0.276657	0.263063	0.96373	6.0764	0.107952	3.60477	0.164906
15298_199_NETO1_NETO1	NETO1	GGE	Wald ratio	rs4892071	1	-0.155617	0.208882	-0.565026	0.253792	0.855887	0.568345	1.2889	0.456273	0.851273
16307_22_UNC5D_UNC5H4	UNC5D	GGE	Inverse variance weighted	rs2405810; rs77767251	2	0.0616586	0.0832922	-0.101594	0.224911	1.0636	0.903396	1.25221	0.459137	0.851273																								0.233257	0.62912
3431_54_EPHA1_EphA1	EPHA1	GGE	Inverse variance weighted	rs11769787; rs12671578; rs17781690; rs4568530; rs6959895; rs75070564; rs940702	7	-0.0234044	0.0316385	-0.0854159	0.0386072	0.976867	0.91813	1.03936	0.459456	0.851273	-0.0675677	0.0771518	-0.218785	0.0836499	0.421225	0.00752877	0.011861	0.553495	-0.0408974	0.0373546	-0.114112	0.0323176	0.273585	-0.0508663	0.040292	-0.129839	0.028106	0.253638	-0.075888	0.0595789	-0.192663	0.0408867	0.249871	7.09041	0.312567	6.56166	0.255333
11696_7_CRABP2_RABP2	CRABP2	GGE	Inverse variance weighted	rs2298133; rs703156; rs822575	3	0.0756181	0.101743	-0.123799	0.275035	1.07855	0.883558	1.31658	0.457346	0.851273	-0.500284	0.528354	-1.53586	0.53529	0.517368	0.0429942	0.0387063	0.466618	0.10208	0.11656	-0.126378	0.330538	0.381155	0.12252	0.138965	-0.149851	0.394891	0.47096	0.131531	0.166394	-0.194601	0.457664	0.512092	1.68651	0.430307	0.452676	0.501067
6364_7_TAPBPL_TPSNR	TAPBPL	GGE	Inverse variance weighted	rs10492181; rs10744709; rs10849279; rs10849307; rs10849462; rs12306918; rs12817967; rs216292; rs2178695; rs2362479; rs3919548; rs4764488; rs55633676; rs56000382; rs56152264	15	0.0076091	0.0102588	-0.0124982	0.0277164	1.00764	0.98758	1.0281	0.458263	0.851273	0.00834956	0.0132684	-0.0176565	0.0343556	0.540066	-0.000466944	0.00499686	0.926973	-0.000554114	0.00881013	-0.017822	0.0167137	0.94985	0.00525402	0.00869653	-0.0117912	0.0222992	0.555407	-0.00650953	0.0307452	-0.0667702	0.0537511	0.835373	24.6195	0.0385147	24.603	0.0260155
11428_31_PDLIM1_PDLI1	PDLIM1	GGE	Wald ratio	rs1328599	1	0.0915175	0.124007	-0.151536	0.334571	1.09584	0.859387	1.39734	0.460512	0.851273
5688_65_CBLN4_CBLN4	CBLN4	GGE	Inverse variance weighted	rs1036491; rs10446023; rs2870717; rs6024417; rs6127548	5	0.0332831	0.0451364	-0.0551843	0.121751	1.03384	0.946311	1.12947	0.460885	0.851273	-0.197734	0.209019	-0.607412	0.211945	0.413937	0.0313734	0.0277602	0.340603	0.0270568	0.0458887	-0.0628851	0.116999	0.555447	0.0315124	0.0515536	-0.0695327	0.132557	0.574063	0.0273467	0.051708	-0.074001	0.128694	0.624884	5.46754	0.242597	3.83485	0.279859
15622_13_OPCML_OBCAM	OPCML	GGE	Inverse variance weighted	rs11222798; rs1940400; rs35126921; rs509338; rs7118465	5	-0.0457573	0.0622899	-0.167845	0.076331	0.955274	0.845484	1.07932	0.462592	0.851846	0.177069	0.163867	-0.144111	0.498249	0.359012	-0.0197359	0.0134244	0.237871	-0.0811881	0.078488	-0.235024	0.0726483	0.300948	-0.0642449	0.0873046	-0.235362	0.106872	0.50263	-0.0373315	0.114145	-0.261056	0.186393	0.760027	3.83233	0.429173	1.67097	0.643406
15515_2_SAA1_SAA	SAA1	GGE	Inverse variance weighted	rs10766463; rs10832834; rs12290125; rs1395319; rs141556093; rs16934735; rs1867875; rs2468850; rs2658548; rs4757517; rs68075344; rs7948134	12	0.0269143	0.0366063	-0.0448341	0.0986627	1.02728	0.956156	1.10369	0.462196	0.851846	-0.0419866	0.102332	-0.242556	0.158583	0.690239	0.00666728	0.00924193	0.487178	-0.0236744	0.0488893	-0.119497	0.0721487	0.628212	-0.0332821	0.0642563	-0.159225	0.0926603	0.614745	-0.0387511	0.0690298	-0.174049	0.0965473	0.585802	10.599	0.477439	10.0747	0.433963
5475_10_PRKCB_PKC_B_II	PRKCB	GGE	Wald ratio	rs2023671	1	0.094881	0.129796	-0.159519	0.349281	1.09953	0.852553	1.41805	0.464779	0.854831
8368_102_TNFRSF1B_TNF_sR_II	TNFRSF1B	GGE	Wald ratio	rs1768642	1	0.0478103	0.0654935	-0.0805569	0.176177	1.04897	0.922602	1.19265	0.465389	0.854913
16803_4_CALB2_CALB2	CALB2	GGE	Wald ratio	rs6416742	1	0.137466	0.188568	-0.232127	0.507059	1.14736	0.792845	1.6604	0.466002	0.854997
12646_2_RPE_RPE	RPE	GGE	Wald ratio	rs2723211	1	-0.0885464	0.123152	-0.329925	0.152832	0.915261	0.718978	1.16513	0.472141	0.855022
7173_141_TMEM132C_T132C	TMEM132C	GGE	Inverse variance weighted	rs11059681; rs11608979; rs1193373; rs1518374; rs1713588; rs1969254; rs3924901; rs73152838; rs79406056	9	-0.0308298	0.0431088	-0.115323	0.0536635	0.969641	0.891078	1.05513	0.474509	0.855022	-0.158721	0.103266	-0.361122	0.0436803	0.168174	0.0130552	0.00967269	0.219129	-0.0565204	0.0475642	-0.149746	0.0367054	0.234716	-0.0773035	0.0537942	-0.18274	0.0281332	0.188646	-0.100593	0.102375	-0.301248	0.100062	0.354588	9.68928	0.287515	7.68844	0.360867
12008_3_CD7_CD7	CD7	GGE	Wald ratio	rs59421485	1	0.109874	0.153456	-0.1909	0.410647	1.11614	0.826215	1.50779	0.473994	0.855022
8982_65_THBS3_TSP3	THBS3	GGE	Wald ratio	rs12091273	1	-0.0956481	0.133214	-0.356748	0.165452	0.908784	0.699949	1.17993	0.472757	0.855022
5698_60_TNXB_Te scin_X	TNXB	GGE	Wald ratio	rs714289	1	-0.0569487	0.0793158	-0.212408	0.0985103	0.944643	0.808635	1.10353	0.472758	0.855022
6551_94_SERPI 12_Vaspin	SERPI 12	GGE	Inverse variance weighted	rs112799285; rs11549775; rs1243566; rs17129088; rs1885066; rs2069963; rs2078212; rs2282276; rs2753934; rs4900243; rs4905091; rs4905215; rs4905252; rs58783707; rs61978261; rs61978271; rs61978285; rs6575423; rs72704358; rs73342630; rs74644698; rs75899192; rs8013636; rs9323911; rs9671457	25	0.00947732	0.013245	-0.016483	0.0354376	1.00952	0.983652	1.03607	0.474277	0.855022	0.0167453	0.0200113	-0.0224768	0.0559674	0.411319	-0.00179822	0.00371141	0.632605	0.0113046	0.0193302	-0.0265826	0.0491917	0.558673	0.00946002	0.0178904	-0.0256052	0.0445253	0.601818	0.0339389	0.0300952	-0.0250478	0.0929256	0.270588	16.1653	0.882016	15.9306	0.858224
9015_1_PRG3_PRG3	PRG3	GGE	Inverse variance weighted	rs12575356; rs61886960	2	0.0718992	0.0997383	-0.123588	0.267386	1.07455	0.883744	1.30655	0.470984	0.855022																								0.0958522	0.756865
7140_1_CELA2A_ELA2A	CELA2A	GGE	Inverse variance weighted	rs12564900; rs6700655	2	0.126951	0.175733	-0.217486	0.471388	1.13536	0.804539	1.60222	0.470045	0.855022																								2.12542	0.144873
6478_2_IGLON5_IGLO5	IGLON5	GGE	Wald ratio	rs7246422	1	-0.0725405	0.101031	-0.270562	0.125481	0.930028	0.76295	1.13369	0.472758	0.855022
13093_6_SECTM1_SECTM1	SECTM1	GGE	Wald ratio	rs59421485	1	0.108647	0.151742	-0.188768	0.406061	1.11477	0.827979	1.50089	0.473994	0.855022
18315_38_RTP4_RTP4	RTP4	GGE	Inverse variance weighted	rs1568300; rs16862107; rs17795015; rs1878861; rs2160807; rs4686459; rs487575; rs6798814; rs710449; rs710468; rs9824174; rs9857285	12	-0.0196569	0.0272818	-0.0731292	0.0338154	0.980535	0.929481	1.03439	0.471208	0.855022	0.0171925	0.0448345	-0.0706831	0.105068	0.7094	-0.00696161	0.0067338	0.32557	-0.0160666	0.0263869	-0.0677849	0.0356516	0.542599	-0.0132583	0.0279314	-0.0680037	0.0414872	0.644304	0.0437212	0.0548673	-0.0638187	0.151261	0.442396	15.4391	0.163265	13.9483	0.175364
5837_49_LIFR_LIF_sR	LIFR	GGE	Inverse variance weighted	rs16903989; rs268089; rs35203560; rs6451406	4	-0.0572321	0.0798744	-0.213786	0.0993217	0.944375	0.807521	1.10442	0.473666	0.855022	-0.04211	0.288347	-0.60727	0.52305	0.897281	-0.00145353	0.0260745	0.960613	0.0150857	0.0737237	-0.129413	0.159584	0.837865	0.0227913	0.0747323	-0.123684	0.169267	0.780321	0.0239131	0.113661	-0.198862	0.246688	0.846843	6.24829	0.100136	6.2386	0.0441881
14067_6_PKP2_PKP2	PKP2	GGE	Inverse variance weighted	rs7966440; rs9919823	2	-0.0680752	0.0947367	-0.253759	0.117609	0.93419	0.775879	1.1248	0.472404	0.855022																								0.000222313	0.988104
3152_57_TNFRSF1B_TNF_sR_II	TNFRSF1B	GGE	Wald ratio	rs2275416	1	-0.138618	0.192258	-0.515444	0.238209	0.870561	0.597236	1.26897	0.470911	0.855022
18864_7_PRSS3_TRY3	PRSS3	GGE	Inverse variance weighted	rs10115191; rs10814147; rs10971957; rs13290822; rs13297057; rs13297389; rs150804130; rs16931570; rs16935392; rs2772559; rs28630749; rs3849904; rs4272471; rs58706694; rs7853858; rs79563726	16	0.0102477	0.0142191	-0.0176216	0.0381171	1.0103	0.982533	1.03885	0.471091	0.855022	-0.0252078	0.0239335	-0.0721174	0.0217018	0.310069	0.00873356	0.00474217	0.0868049	-0.00767829	0.0184755	-0.0438902	0.0285336	0.677707	-0.00781682	0.0166797	-0.040509	0.0248754	0.646063	-0.00132866	0.0273854	-0.055004	0.0523467	0.961944	10.8653	0.762083	7.47352	0.914915
11161_5_SPG20_SPG20	SPART	GGE	Wald ratio	rs41306019	1	0.142861	0.200086	-0.249307	0.535029	1.15357	0.77934	1.7075	0.475229	0.855299
5465_32_HS6ST1_H6ST1	HS6ST1	GGE	Inverse variance weighted	rs188870735; rs56179187; rs59161022; rs72845292; rs840870; rs882275	6	0.0441049	0.0618581	-0.0771369	0.165347	1.04509	0.925763	1.1798	0.475845	0.855387	-0.23138	0.126196	-0.478725	0.0159644	0.140656	0.0301897	0.0129215	0.0796917	0.0203338	0.0514877	-0.0805821	0.12125	0.692898	0.0189881	0.0541731	-0.0871912	0.125167	0.740241	0.0161593	0.0906446	-0.161504	0.193823	0.865508	9.54014	0.0893645	4.03441	0.401369
14273_19_PREP_PPCE	PREP	GGE	Inverse variance weighted	rs1149294; rs11757670; rs1190048; rs12192369; rs17065751; rs72946051	6	-0.0317603	0.0446604	-0.119295	0.055774	0.968739	0.887546	1.05736	0.47699	0.85541	-0.191508	0.110245	-0.407589	0.0245727	0.157369	0.0219393	0.0138428	0.18817	-0.0672328	0.0520481	-0.169247	0.0347815	0.196446	-0.0696589	0.0570772	-0.18153	0.0422124	0.276713	-0.074229	0.0791234	-0.229311	0.0808529	0.391241	4.6016	0.466406	2.08972	0.719261
2647_66_GDI2_Rab_GDP_dissociation_inhibitor_beta	GDI2	GGE	Inverse variance weighted	rs10752281; rs55913768; rs7098957	3	0.0758375	0.106637	-0.133171	0.284846	1.07879	0.875316	1.32956	0.476975	0.85541	-0.381183	0.271068	-0.912477	0.15011	0.393528	0.0352289	0.0198706	0.326943	0.0840238	0.0881128	-0.0886772	0.256725	0.340289	-0.0249176	0.0974784	-0.215975	0.16614	0.82213	0.300548	0.205067	-0.101384	0.70248	0.280389	3.23614	0.198281	0.0929097	0.76051
2900_53_CCL14_HCC_1	CCL14	GGE	Inverse variance weighted	rs28498569; rs321600; rs7212322; rs75715226; rs9916381	5	-0.0458077	0.0690672	-0.181179	0.0895641	0.955226	0.834286	1.0937	0.507181	0.856715	-0.175879	0.148105	-0.466164	0.114406	0.320474	0.011515	0.0115984	0.393988	-0.0588301	0.0833446	-0.222185	0.104525	0.480272	-0.0933822	0.10277	-0.294811	0.108047	0.414929	0.0152202	0.112573	-0.205423	0.235864	0.898982	1.45346	0.834853	0.467795	0.925907
3044_3_CCL18_PARC	CCL18	GGE	Inverse variance weighted	rs7211949; rs80207209; rs8066424; rs9915021	4	0.0522199	0.0745409	-0.0938802	0.19832	1.05361	0.910392	1.21935	0.483581	0.856715	0.135525	0.146671	-0.151949	0.422999	0.453028	-0.0126484	0.0184485	0.563766	0.0924982	0.0673883	-0.0395828	0.224579	0.169872	0.102016	0.064916	-0.0252199	0.229251	0.214105	0.102016	0.093893	-0.0820147	0.286046	0.356755	5.10719	0.164114	4.13529	0.126483
7905_30_HP_HPT	HP	GGE	Inverse variance weighted	rs112291945; rs113580328; rs141455148; rs142589036; rs152826; rs217177; rs34111614; rs35540300; rs3902135; rs4302070; rs4327060; rs4414519; rs4788805; rs6499515; rs6499601; rs67202642; rs76220403; rs78662102; rs79433706; rs79570224; rs80050301; rs9937452; rs9938506	23	-0.0107565	0.0159615	-0.0420412	0.0205281	0.989301	0.95883	1.02074	0.500372	0.856715	-0.0248691	0.0337108	-0.0909423	0.0412041	0.468849	0.00440186	0.00921267	0.637725	0.0053461	0.0173468	-0.0286535	0.0393458	0.757938	3.88307e-05	0.0271811	-0.0532362	0.0533139	0.998873	0.0126414	0.0398086	-0.0653834	0.0906662	0.753817	49.5987	0.000664285	49.0653	0.000491441
15525_294_ADH1C_ADH1G	ADH1C	GGE	Inverse variance weighted	rs1826908; rs2851024	2	0.0813192	0.120632	-0.15512	0.317759	1.08472	0.856312	1.37404	0.500243	0.856715																								0.25627	0.612695
2631_50_IL10RB_IL_10_Rb	IL10RB	GGE	Inverse variance weighted	rs2834167; rs4455239	2	0.0813561	0.120348	-0.154527	0.317239	1.08476	0.856821	1.37333	0.499038	0.856715																								1.49417	0.221571
12498_12_TAX1BP3_TX1B3	TAX1BP3	GGE	Wald ratio	rs2976235	1	-0.140228	0.209923	-0.551677	0.271221	0.86916	0.575983	1.31156	0.504135	0.856715
2635_61_LAYN_Layilin	LAYN	GGE	Wald ratio	rs4938792	1	0.123181	0.181148	-0.23187	0.478232	1.13109	0.793049	1.61322	0.496505	0.856715
12859_33_ECI2_PECI	ECI2	GGE	Inverse variance weighted	rs12197621; rs12197988; rs17138109; rs2296260; rs4130861; rs4443542; rs4959978; rs595413; rs74934857; rs75418047; rs9378843; rs9405647	12	-0.0173876	0.0261563	-0.068654	0.0338788	0.982763	0.93365	1.03446	0.506206	0.856715	-0.0272121	0.04201	-0.109552	0.0551275	0.531734	0.00212594	0.00690873	0.76461	-0.00194992	0.0229263	-0.0468854	0.0429855	0.93222	0.00127603	0.020939	-0.0397644	0.0423165	0.9525	0.0326744	0.0537184	-0.0726137	0.137962	0.555371	19.2447	0.0568404	19.0642	0.0394553
19113_66_SH3BGRL2_SH3L2	SH3BGRL2	GGE	Inverse variance weighted	rs2812679; rs6899387	2	0.0543025	0.0824779	-0.107354	0.215959	1.0558	0.898208	1.24105	0.510288	0.856715																								0.920708	0.337289
6207_10_PSAP_prosaposin	PSAP	GGE	Inverse variance weighted	rs10823894; rs11000009; rs11000085; rs113548812; rs11592448; rs1227053; rs17635709; rs41281334; rs4747177; rs60899777; rs7086788; rs751451; rs885828	13	-0.0158268	0.0229046	-0.0607199	0.0290663	0.984298	0.941087	1.02949	0.489574	0.856715	-0.0979146	0.03943	-0.175198	-0.0206318	0.0303977	0.0166988	0.00698257	0.035766	-0.0329787	0.0254827	-0.0829249	0.0169674	0.19561	-0.0341609	0.0230353	-0.07931	0.0109882	0.16386	-0.0199815	0.0482384	-0.114529	0.0745657	0.686018	17.1237	0.145003	11.2661	0.421249
18841_1_SERPINB13_SPB13	SERPINB13	GGE	Inverse variance weighted	rs4940591; rs6567409; rs71353390	3	-0.0687162	0.0970692	-0.258972	0.121539	0.933592	0.771845	1.12923	0.479002	0.856715	-0.0580869	1.04802	-2.11221	1.99604	0.964751	-0.000832578	0.0817377	0.993516	-0.0547135	0.108451	-0.267277	0.15785	0.61391	-0.0280274	0.137529	-0.297585	0.24153	0.85737	-0.0283524	0.12925	-0.281683	0.224978	0.846721	0.205857	0.902191	0.205753	0.650117
3389_7_SERPI 5_PCI	SERPI 5	GGE	Inverse variance weighted	rs10140441; rs179160; rs2069963; rs4062; rs6119; rs61978285; rs6575449	7	-0.022233	0.0324799	-0.0858937	0.0414276	0.978012	0.917692	1.0423	0.49365	0.856715	-0.0464335	0.0591435	-0.162355	0.0694878	0.467946	0.00425001	0.00868018	0.645125	-0.017363	0.0377736	-0.0913992	0.0566733	0.645761	-0.0159728	0.040338	-0.0950354	0.0630897	0.705822	-0.00316907	0.0528552	-0.106765	0.100427	0.954137	2.43044	0.87617	2.19071	0.822177
15596_7_HEXIM1_HEXI1	HEXIM1	GGE	Wald ratio	rs62065829	1	-0.0965081	0.146892	-0.384416	0.1914	0.908003	0.680848	1.21094	0.511181	0.856715
11616_9_HSF1_HSF1	HSF1	GGE	Wald ratio	rs7388446	1	0.100884	0.146421	-0.186101	0.387869	1.10615	0.83019	1.47384	0.490823	0.856715
9076_25_PENK_PENK	PENK	GGE	Inverse variance weighted	rs1027990; rs10282821; rs117045227; rs11776610; rs11991623; rs12545109; rs13249338; rs1396128; rs1895636; rs2165368; rs2610023; rs333611; rs35775010; rs62517979; rs6991061; rs71519428; rs72656065; rs74942620; rs7826505; rs79201791	20	-0.010793	0.0158389	-0.0418373	0.0202514	0.989265	0.959026	1.02046	0.495606	0.856715	-0.0439791	0.0282356	-0.0993209	0.0113626	0.136741	0.00723798	0.0051547	0.177293	-0.00738678	0.0206503	-0.0478613	0.0330877	0.720561	-0.0172401	0.0193908	-0.0552461	0.0207659	0.385076	0.000277035	0.033475	-0.065334	0.065888	0.993483	22.343	0.26752	20.1372	0.325146
16890_37_ADAMTSL1_ATL1	ADAMTSL1	GGE	Inverse variance weighted	rs10757002; rs10810944; rs11791757; rs12000236; rs12338677; rs1433829; rs146084664; rs1832639; rs1856894; rs1889007; rs1944766; rs28733572; rs35264941; rs4977444; rs560116; rs62547826; rs6475240; rs702208; rs7037899; rs7045779; rs74413064; rs77674910; rs776750; rs7867914	24	-0.0127821	0.0192413	-0.050495	0.0249309	0.987299	0.950759	1.02524	0.506496	0.856715	-0.0203094	0.0316609	-0.0823648	0.041746	0.527847	0.00123682	0.0041313	0.767461	-0.00422281	0.0277466	-0.0586061	0.0501605	0.879036	-0.00363278	0.0320889	-0.066527	0.0592614	0.910847	-0.0124632	0.0473368	-0.105243	0.0803169	0.794673	17.7497	0.770919	17.6601	0.72594
9253_52_ABO_BGAT	ABO	GGE	Inverse variance weighted	rs10120399; rs117649936; rs149386977; rs214637; rs2285488; rs2789850; rs2905078; rs3025383; rs306535; rs306539; rs4962210; rs557874; rs7034320; rs7035630; rs7856370	15	0.0157673	0.0222384	-0.02782	0.0593547	1.01589	0.972563	1.06115	0.478316	0.856715	-0.00298267	0.0353891	-0.0723452	0.0663799	0.934116	0.00332728	0.00482275	0.502379	0.000800964	0.0291122	-0.0562589	0.0578609	0.978051	0.0087528	0.0287743	-0.0476448	0.0651504	0.765459	-0.01826	0.0429568	-0.102455	0.0659353	0.677241	14.4744	0.415001	13.9631	0.376446
3331_8_RGMB_RGMB	RGMB	GGE	Inverse variance weighted	rs17663317; rs61048056; rs6894666; rs77489669; rs77780461	5	0.0357685	0.0535357	-0.0691615	0.140699	1.03642	0.933176	1.15108	0.504054	0.856715	-0.133028	0.166445	-0.459261	0.193204	0.482583	0.021586	0.0201942	0.363474	0.0238795	0.0579276	-0.0896586	0.137418	0.680171	-0.00993964	0.062775	-0.132979	0.113099	0.881863	0.0477693	0.095329	-0.139076	0.234614	0.642622	5.39709	0.248925	3.90849	0.271517
6375_75_XXYLT1_XXLT1	XXYLT1	GGE	Inverse variance weighted	rs12695049; rs62290320; rs6437454	3	-0.0286941	0.0411609	-0.109369	0.0519813	0.971714	0.896399	1.05336	0.485727	0.856715	-0.032362	0.126073	-0.279466	0.214742	0.840039	0.000609236	0.0197933	0.980411	-0.028971	0.0411288	-0.109583	0.0516415	0.481186	-0.0289186	0.0472399	-0.121509	0.0636716	0.602753	-0.0298445	0.0551127	-0.137866	0.0781764	0.642408	0.00322665	0.998388	0.00227925	0.961922
17383_4_STARD5_STAR5	STARD5	GGE	Inverse variance weighted	rs11634869; rs3926278; rs4392019; rs4617815	4	-0.0192926	0.0280695	-0.0743089	0.0357236	0.980892	0.928385	1.03637	0.491883	0.856715	-0.0346197	0.0429339	-0.11877	0.0495308	0.504683	0.00525051	0.0109848	0.679812	-0.0247218	0.0292176	-0.0819882	0.0325446	0.397481	-0.0226407	0.0314374	-0.0842581	0.0389767	0.523453	-0.018828	0.0424148	-0.101961	0.0643051	0.68718	2.30531	0.511505	2.06897	0.35541
9482_110_NUDT9_NUDT9	NUDT9	GGE	Inverse variance weighted	rs28624955; rs35304276; rs9790615	3	0.0450628	0.066528	-0.0853321	0.175458	1.04609	0.918207	1.19179	0.498183	0.856715	-0.192683	0.265765	-0.713583	0.328216	0.600638	0.0232798	0.0251948	0.525137	0.00930288	0.0743782	-0.136478	0.155084	0.900464	0.00903789	0.089587	-0.166553	0.184628	0.928845	0.00935377	0.0983616	-0.183435	0.202143	0.932909	0.971497	0.615237	0.117738	0.7315
10372_18_STAT6_STAT6	STAT6	GGE	Inverse variance weighted	rs149241310; rs841718	2	-0.11361	0.172879	-0.452453	0.225233	0.892606	0.636066	1.25261	0.511074	0.856715																								2.88735	0.0892777
19376_74_NNMT_NNMT	NNMT	GGE	Wald ratio	rs3819100	1	0.123989	0.178146	-0.225177	0.473156	1.132	0.798375	1.60505	0.486431	0.856715
11516_7_FABP1_FABPL	FABP1	GGE	Wald ratio	rs2241883	1	-0.063921	0.0904117	-0.241128	0.113286	0.938079	0.785741	1.11995	0.479567	0.856715
5728_60_FCRL1_FCRL1	FCRL1	GGE	Inverse variance weighted	rs12087352; rs12758476; rs17675862; rs2795032; rs2873413; rs3856264; rs4111873; rs4971164; rs720773; rs77691400	10	-0.0148228	0.0215343	-0.05703	0.0273845	0.985287	0.944566	1.02776	0.491243	0.856715	-0.0424108	0.0360191	-0.113008	0.0281866	0.272854	0.00648511	0.00678717	0.367304	-0.0209661	0.0244486	-0.0688854	0.0269532	0.391137	-0.0204815	0.0232463	-0.0660442	0.0250812	0.401198	0.0480665	0.0640437	-0.0774593	0.173592	0.472103	6.87324	0.650315	5.96027	0.651683
5980_55_BOLA3_BOLA3	BOLA3	GGE	Inverse variance weighted	rs1667618; rs7562297	2	-0.0491355	0.0724529	-0.191143	0.0928723	0.952052	0.826014	1.09732	0.497663	0.856715																								0.0426632	0.836361
14091_42_CBR3_Carbonyl_reductase_3	CBR3	GGE	Inverse variance weighted	rs12152095; rs1734502; rs2205044; rs2255893; rs2284644; rs2835267; rs2898286; rs62229345; rs8131593	9	0.0176431	0.02568	-0.0326897	0.0679759	1.0178	0.967839	1.07034	0.492059	0.856715	0.0274953	0.0469124	-0.064453	0.119444	0.576212	-0.00275788	0.0106748	0.803565	0.0105447	0.0222062	-0.0329794	0.0540688	0.634892	0.0240268	0.0213884	-0.0178944	0.0659481	0.293863	0.0397033	0.0465334	-0.0515021	0.130909	0.418348	15.1277	0.0567095	14.9848	0.0361945
17680_12_EPHB1_EPHB1	EPHB1	GGE	Inverse variance weighted	rs10212493; rs114598794; rs114727697; rs11719058; rs12488683; rs13073401; rs1962000; rs2400401; rs35719883; rs36187; rs4501139; rs4955518; rs6764768; rs6767595; rs6796514; rs73214150; rs73214171; rs73214901; rs73227034; rs9853123	20	0.0153491	0.023426	-0.0305657	0.061264	1.01547	0.969897	1.06318	0.512327	0.856715	-0.00890417	0.0442693	-0.0956721	0.0778637	0.842847	0.0039487	0.00607828	0.524129	0.0133211	0.0312886	-0.0480045	0.0746467	0.670291	0.000614435	0.0285446	-0.055333	0.0565618	0.983051	-0.00439769	0.0606005	-0.123175	0.114379	0.942908	22.816	0.245546	22.2933	0.219225
5620_13_PAM_AMD	PAM	GGE	Inverse variance weighted	rs1152172; rs11956903; rs11960487; rs1288760; rs1871334; rs2127211; rs246368; rs246378; rs2671569; rs320657; rs34883281; rs354670; rs58117256; rs62362839; rs6596424; rs6891615; rs6897337; rs71586388; rs72773246; rs74541442; rs7709635; rs7725294; rs77460585	23	-0.0116813	0.0165688	-0.0441561	0.0207935	0.988387	0.956805	1.02101	0.480797	0.856715	-0.0213149	0.032106	-0.0842426	0.0416128	0.513983	0.00192087	0.00544199	0.727627	-0.0120615	0.0199654	-0.0511936	0.0270706	0.545763	-0.00152527	0.0215418	-0.0437472	0.0406966	0.944192	-0.0094488	0.0321649	-0.072492	0.0535944	0.771694	31.5517	0.0853666	31.3656	0.0677847
17325_10_GUK1_KGUA	GUK1	GGE	Inverse variance weighted	rs11578798; rs142043221; rs146352706; rs61825157; rs73092904	5	-0.0321613	0.0480432	-0.126326	0.0620034	0.96835	0.881327	1.06397	0.503225	0.856715	0.0106572	0.0875798	-0.160999	0.182314	0.910841	-0.00714548	0.0122198	0.59979	-0.0275598	0.0576101	-0.140476	0.085356	0.632377	-0.0234243	0.0646347	-0.150108	0.10326	0.735382	-0.0451968	0.0825508	-0.206996	0.116603	0.613149	2.05955	0.724806	1.71763	0.633022
2658_27_NTRK3_TrkC	NTRK3	GGE	Inverse variance weighted	rs11634808; rs16941255; rs28735437; rs3110075; rs4476146; rs56272184	6	-0.0233414	0.0355432	-0.093006	0.0463233	0.976929	0.911188	1.04741	0.511371	0.856715	-0.0591337	0.0723126	-0.200866	0.082599	0.459411	0.00502252	0.00883682	0.600177	-0.0301853	0.0430049	-0.114475	0.0541043	0.48274	-0.0322291	0.0467278	-0.123816	0.0593574	0.521068	-0.0285548	0.0576132	-0.141477	0.0843671	0.641169	0.632415	0.986471	0.309379	0.989201
3364_76_CTSV_Cathepsin_V	CTSV	GGE	Inverse variance weighted	rs1411885; rs1571567; rs4645657; rs62575600; rs72751508; rs9299274	6	-0.0377254	0.0556054	-0.146712	0.0712613	0.962977	0.863543	1.07386	0.497488	0.856715	-0.274648	0.198617	-0.663937	0.114641	0.238908	0.0191811	0.0154369	0.281899	-0.0660061	0.0724843	-0.208075	0.0760631	0.362492	-0.108618	0.0904028	-0.285807	0.0685718	0.283364	-0.0598038	0.110923	-0.277213	0.157605	0.612916	4.48875	0.48139	2.94481	0.567103
2620_4_IL6ST_gp130__soluble	IL6ST	GGE	Inverse variance weighted	rs111379648; rs146781257; rs29995; rs3761771; rs55884452; rs67298230; rs7730934	7	0.0219132	0.0322782	-0.0413521	0.0851784	1.02216	0.959491	1.08891	0.497211	0.856715	0.0122596	0.0530402	-0.0916991	0.116218	0.826368	0.00214842	0.00936673	0.827671	0.00842297	0.0353595	-0.0608817	0.0777276	0.811719	0.00546235	0.0368934	-0.0668487	0.0777734	0.887148	-0.0146789	0.0665593	-0.145135	0.115777	0.832764	2.6786	0.847968	2.62599	0.757412
2474_54_APCS_SAP	APCS	GGE	Inverse variance weighted	rs1037144; rs11265126; rs1417938; rs146174215; rs28383573; rs35370436; rs856072; rs862996	8	-0.0216176	0.0315037	-0.0833649	0.0401297	0.978614	0.920015	1.04095	0.492592	0.856715	0.0338894	0.0456626	-0.0556092	0.123388	0.486012	-0.0104007	0.00648808	0.160046	-0.0104672	0.0374891	-0.0839459	0.0630114	0.780086	-0.0337504	0.0421765	-0.116416	0.0489155	0.449884	0.0063177	0.0525205	-0.0966224	0.109258	0.907633	7.84036	0.346881	5.27062	0.509602
8233_2_ITIH5_ITIH5	ITIH5	GGE	Inverse variance weighted	rs10508335; rs10795606; rs11255233; rs11255770; rs11499239; rs11599293; rs117957528; rs1244445; rs1361249; rs1612094; rs1796885; rs1887330; rs2007244; rs2265046; rs2490713; rs55985559; rs7074758; rs7091826	18	-0.0115569	0.017388	-0.0456374	0.0225236	0.98851	0.955388	1.02278	0.506277	0.856715	-0.0353998	0.0275208	-0.0893406	0.0185411	0.216644	0.00489769	0.00438191	0.280195	-0.0289345	0.0221177	-0.0722851	0.0144161	0.190803	-0.0222788	0.0202888	-0.0620448	0.0174873	0.287478	-0.0489947	0.0351095	-0.117809	0.0198199	0.180833	12.1434	0.791374	10.8942	0.815969
19615_213_NT5C3A_5NT3	NT5C3A	GGE	Wald ratio	rs4316067	1	0.080138	0.121421	-0.157847	0.318123	1.08344	0.85398	1.37455	0.509254	0.856715
3773_15_TEK_sTie_2	TEK	GGE	Inverse variance weighted	rs10967828; rs1334809; rs1336335; rs17694761; rs2273720; rs489347; rs671804; rs75291040	8	-0.0303698	0.0447941	-0.118166	0.0574266	0.970087	0.888548	1.05911	0.49778	0.856715	-0.0256055	0.0717584	-0.166252	0.115041	0.733434	-0.000850445	0.00946479	0.931328	-0.0116286	0.0362239	-0.0826275	0.0593703	0.748195	-0.00845705	0.0370188	-0.0810138	0.0640997	0.825824	0.0410087	0.0704703	-0.0971131	0.179131	0.578865	14.0889	0.0496226	14.07	0.0288643
5508_62_CTSD_Cathepsin_D	CTSD	GGE	Inverse variance weighted	rs10839714; rs11031861; rs2004425; rs35071479; rs7479312	5	0.0597916	0.0905783	-0.117742	0.237325	1.06162	0.888926	1.26785	0.509183	0.856715	0.122553	0.375791	-0.613997	0.859103	0.765758	-0.00487143	0.0280274	0.873082	0.0643193	0.0874618	-0.107106	0.235744	0.462097	0.106865	0.128125	-0.14426	0.357989	0.451155	-0.0806262	0.15652	-0.387406	0.226154	0.63363	7.74843	0.101241	7.67118	0.0533194
3855_56_PRDX1_Peroxiredoxin_1	PRDX1	GGE	Inverse variance weighted	rs12047498; rs12123350; rs452989	3	-0.051381	0.0734788	-0.195399	0.0926374	0.949917	0.822506	1.09706	0.484387	0.856715	-0.0719085	0.184144	-0.432832	0.289014	0.762992	0.00198211	0.0163039	0.922982	-0.0481855	0.083362	-0.211575	0.115204	0.563246	-0.0781553	0.0929764	-0.260389	0.104078	0.489055	-0.0206227	0.102732	-0.221978	0.180732	0.859463	0.147071	0.929103	0.132291	0.716069
3213_65_NID1_Nidogen	NID1	GGE	Inverse variance weighted	rs10754470; rs10927038	2	-0.0614451	0.0917531	-0.241281	0.118391	0.940405	0.785621	1.12568	0.503063	0.856715																								0.0200344	0.887441
9017_58_LCT_LPH	LCT	GGE	Inverse variance weighted	rs4332976; rs481713; rs6708702; rs6745602; rs75971752; rs77126290	6	-0.0251491	0.037916	-0.0994645	0.0491663	0.975165	0.905322	1.05039	0.507148	0.856715	0.00575481	0.0836439	-0.158187	0.169697	0.94845	-0.0053531	0.0129145	0.699771	-0.0158885	0.0454386	-0.104948	0.0731712	0.726587	-0.01233	0.0497767	-0.109892	0.0852323	0.814212	-0.0292535	0.064229	-0.155142	0.0966354	0.667877	2.19201	0.82199	2.02019	0.732045
9204_33_POMC_Corticotropin_lipotropin	POMC	GGE	Wald ratio	rs6545951	1	0.113774	0.168305	-0.216104	0.443653	1.1205	0.805652	1.55839	0.49904	0.856715
6556_5_ENPP5_ENPP5	ENPP5	GGE	Inverse variance weighted	rs12664748; rs13209955; rs1738828; rs1980530; rs2277119; rs2396441; rs34405250; rs3777588; rs55930938; rs59470467; rs62400504; rs6924295; rs6926475; rs713270; rs76491402; rs7746516; rs7754915; rs7762257; rs80352821; rs819501; rs946223; rs9472578; rs9472601; rs9472839; rs960718	25	-0.00624429	0.00952851	-0.0249202	0.0124316	0.993775	0.975388	1.01251	0.512257	0.856715	-0.00449872	0.0122903	-0.0285877	0.0195903	0.717682	-0.000788478	0.00339628	0.818467	0.000450689	0.0113014	-0.0217	0.0226014	0.968189	-0.00377633	0.00975249	-0.0228912	0.0153385	0.702008	-0.00377633	0.0276318	-0.0579347	0.050382	0.892435	28.1222	0.25492	28.0564	0.213655
15466_30_COL9A1_CO9A1	COL9A1	GGE	Inverse variance weighted	rs3806095; rs6455357; rs6923114; rs9455026	4	-0.058372	0.0832469	-0.221536	0.104792	0.943299	0.801287	1.11048	0.483184	0.856715	-0.775709	0.445563	-1.64901	0.097594	0.223816	0.0566678	0.034663	0.243709	-0.0380599	0.0963137	-0.226835	0.150715	0.69272	0.0188162	0.147372	-0.270033	0.307666	0.906481	0.0423075	0.142413	-0.236822	0.321437	0.785791	3.46957	0.324731	0.796934	0.671348
7753_21_HTATIP2_HTAI2	HTATIP2	GGE	Wald ratio	rs11025521	1	-0.138505	0.199288	-0.52911	0.2521	0.870659	0.589129	1.28672	0.487055	0.856715
3481_87_XPNPEP1_XPNPEP1	XPNPEP1	GGE	Wald ratio	rs55717725	1	-0.100533	0.14655	-0.387771	0.186704	0.904355	0.678568	1.20527	0.492713	0.856715
8687_26_TMEM106B_T106B	TMEM106B	GGE	Inverse variance weighted	rs3173615; rs35801246	2	-0.0506928	0.0772308	-0.202065	0.10068	0.950571	0.817042	1.10592	0.511579	0.856715																								0.00398197	0.949685
11103_24_HSPB1_HSP_27	HSPB1	GGE	Inverse variance weighted	rs10954258; rs13240755; rs2070804; rs57951230	4	0.015119	0.0218289	-0.0276657	0.0579037	1.01523	0.972713	1.05961	0.488553	0.856715	0.00887439	0.0457979	-0.0808896	0.0986383	0.86425	0.00178536	0.0115109	0.89098	0.0186809	0.0237778	-0.0279236	0.0652853	0.432076	0.0183731	0.026521	-0.033608	0.0703542	0.538262	0.0194275	0.0283468	-0.0361322	0.0749873	0.54233	0.24292	0.97038	0.218863	0.896344
19173_5_ZFAND1_ZFAN1	ZFAND1	GGE	Inverse variance weighted	rs116950810; rs16909563; rs2130263; rs2581528; rs6984183; rs73277211; rs79556582	7	-0.0471387	0.0704348	-0.185191	0.0909135	0.953955	0.830946	1.09517	0.503334	0.856715	-0.151258	0.174547	-0.493371	0.190854	0.425797	0.0127708	0.0193891	0.539233	-0.015585	0.0593333	-0.131878	0.100708	0.792806	-0.0114585	0.0686498	-0.146012	0.123095	0.872922	-0.0144988	0.11964	-0.248993	0.219996	0.9075	14.0145	0.0294743	12.8956	0.0243767
11424_4_FAH_FAAA	FAH	GGE	Inverse variance weighted	rs1020399; rs10220908; rs113556507; rs11636028; rs11636614; rs116448240; rs117144041; rs117857171; rs12441895; rs12904885; rs147851815; rs16970860; rs34053230; rs4778796; rs56010510; rs56313934; rs62006330; rs6495420; rs6495452; rs7178017; rs72630428; rs72742558; rs72743797; rs75698242; rs76633375; rs79858113; rs8035280	27	0.0162455	0.0242538	-0.0312918	0.0637829	1.01638	0.969193	1.06586	0.502975	0.856715	0.046557	0.0530911	-0.0575016	0.150616	0.388876	-0.00363742	0.00566735	0.526832	0.0237772	0.0343982	-0.0436432	0.0911976	0.489418	0.0169227	0.0376927	-0.0569551	0.0908004	0.657178	0.0201815	0.0593915	-0.0962259	0.136589	0.736734	20.0145	0.790869	19.6026	0.76735
9313_27_CBLN1_CBLN1	CBLN1	GGE	Inverse variance weighted	rs11642221; rs11646103; rs12925099; rs194435; rs553745; rs57707633; rs59456154; rs7186548; rs79829380; rs9936954	10	0.0245391	0.0372938	-0.0485568	0.0976349	1.02484	0.952603	1.10256	0.510542	0.856715	0.047084	0.149993	-0.246903	0.341071	0.761621	-0.00245972	0.0158509	0.880524	0.0530412	0.0517355	-0.0483604	0.154443	0.305251	0.0714995	0.102265	-0.128939	0.271938	0.502119	0.0444895	0.0862589	-0.124578	0.213557	0.618447	7.78242	0.556213	7.75834	0.457425
3234_23_CCDC80_URB	CCDC80	GGE	Wald ratio	rs34004529	1	0.142023	0.204057	-0.257928	0.541975	1.1526	0.772651	1.7194	0.48643	0.856715
3518_54_CPB2_TAFI	CPB2	GGE	Inverse variance weighted	rs11147999; rs2573294; rs3014906; rs4942392; rs74757230; rs7995734; rs7998017; rs9316155	8	0.0375068	0.0549792	-0.0702524	0.145266	1.03822	0.932158	1.15635	0.495113	0.856715	0.0147694	0.111778	-0.204315	0.233853	0.899199	0.00322958	0.0134758	0.818573	0.0229542	0.0486478	-0.0723955	0.118304	0.637038	0.0235897	0.0508341	-0.0760452	0.123225	0.656695	-0.00117274	0.0908322	-0.179204	0.176858	0.990059	13.2425	0.0664166	13.1169	0.0412166
16882_27_PHPT1_PHP14	PHPT1	GGE	Wald ratio	rs4880150	1	0.0338947	0.0503635	-0.0648179	0.132607	1.03448	0.937238	1.1418	0.500947	0.856715
18839_24_TG_Thyroglobulin	TG	GGE	Wald ratio	rs180223	1	0.13167	0.189726	-0.240193	0.503533	1.14073	0.786476	1.65456	0.487682	0.856715
3415_61_IBSP_BSP	IBSP	GGE	Wald ratio	rs2616262	1	0.0681816	0.0983861	-0.124655	0.261018	1.07056	0.882801	1.29825	0.48831	0.856715
15540_6_VIM_Vimentin	VIM	GGE	Inverse variance weighted	rs11592014; rs1470379; rs359285; rs796667	4	-0.0566278	0.0825457	-0.218417	0.105162	0.944946	0.80379	1.11089	0.492702	0.856715	-0.444151	0.450952	-1.32802	0.439715	0.428499	0.023601	0.027	0.474234	-0.0351333	0.0998901	-0.230918	0.160651	0.725049	-0.131804	0.119778	-0.366568	0.10296	0.351532	-0.0128857	0.132356	-0.272304	0.246532	0.928583	0.778462	0.854612	0.0143878	0.992832
11117_2_SPATA20_SPT20	SPATA20	GGE	Inverse variance weighted	rs113492700; rs2107573; rs34081637; rs6504661; rs80075032; rs9905480; rs9910012; rs9912726; rs9913197	9	-0.0293845	0.0423018	-0.112296	0.0535271	0.971043	0.89378	1.05499	0.487281	0.856715	-0.0482703	0.117174	-0.277932	0.181391	0.692696	0.00218791	0.0125276	0.866301	-0.0407251	0.0506526	-0.140004	0.0585541	0.421393	-0.0379928	0.05962	-0.154848	0.0788623	0.541765	-0.0266316	0.0731244	-0.169955	0.116692	0.72515	10.299	0.244665	10.2543	0.174615
11431_235_RECQL_RECQ1	RECQL	GGE	Inverse variance weighted	rs10743416; rs10743417; rs10841781; rs11045896; rs16924821; rs2955513; rs4149071; rs61928673; rs7314654; rs77542940; rs7966450	11	-0.02286	0.0347959	-0.09106	0.0453399	0.977399	0.912963	1.04638	0.511197	0.856715	-0.0714326	0.0648	-0.198441	0.0555753	0.298911	0.0065806	0.00737475	0.395455	0.00738859	0.0440836	-0.0790154	0.0937925	0.866895	-0.0165875	0.0469658	-0.108641	0.0754656	0.731284	-0.05508	0.0635561	-0.17965	0.0694901	0.406456	10.5466	0.393918	9.68934	0.376215
8068_43_KIAA1161_K1161	MYORG	GGE	Inverse variance weighted	rs4879780; rs855462	2	0.0522308	0.073987	-0.0927837	0.197245	1.05362	0.911391	1.21804	0.480222	0.856715																								0.0395813	0.842301
12382_2_DDX58_DDX58	RIGI	GGE	Inverse variance weighted	rs13289402; rs13292540; rs653790; rs72710626	4	0.0446657	0.0639522	-0.0806807	0.170012	1.04568	0.922488	1.18532	0.484913	0.856715	0.147621	0.14218	-0.131052	0.426295	0.408199	-0.011982	0.0145515	0.496831	0.0756783	0.0623138	-0.0464568	0.197813	0.224568	0.0802844	0.0640746	-0.0453019	0.205871	0.298983	0.0833274	0.079985	-0.0734432	0.240098	0.374081	4.29582	0.231242	3.2082	0.20107
13416_8_TMEM132D_T132D	TMEM132D	GGE	Inverse variance weighted	rs10847857; rs10847941; rs11060511; rs12302588; rs12826613; rs1871899; rs1875445; rs1964565; rs2126295; rs265625; rs4414298; rs4964840; rs60677163; rs7298134; rs7303978; rs7309864; rs9804953	17	-0.0236984	0.0363015	-0.0948494	0.0474526	0.97658	0.90951	1.0486	0.513872	0.858348	0.130321	0.115042	-0.0951617	0.355804	0.275077	-0.0138793	0.00986857	0.179978	-0.0337975	0.0439962	-0.12003	0.0524351	0.442373	-0.0215863	0.06203	-0.143165	0.0999924	0.732378	-0.0351948	0.0771264	-0.186362	0.115973	0.654289	22.2932	0.133973	19.696	0.183908
14079_14_IL18R1_IL_18_Ra	IL18R1	GGE	Inverse variance weighted	rs10208293; rs11123950; rs11692230; rs13423778; rs1403550; rs1406061; rs148378006; rs1509498; rs1558625; rs2871473; rs35789178; rs3755295; rs3917254; rs6543113; rs700883; rs7420103; rs76860867; rs77979242; rs892265	19	0.0108459	0.0166384	-0.0217653	0.0434571	1.0109	0.97847	1.04442	0.514489	0.85843	0.0561558	0.0270846	0.00306994	0.109242	0.0536516	-0.0122314	0.00602235	0.058194	0.0246448	0.0169366	-0.00855092	0.0578405	0.145636	0.020747	0.0153765	-0.00939087	0.050885	0.193979	0.00983276	0.0272712	-0.0436188	0.0632843	0.722629	32.7789	0.0177485	26.3783	0.0678394
13733_5_IL12B_IL_12_p40	IL12B	GGE	Inverse variance weighted	rs10515793; rs13168903; rs3181225; rs4379175; rs4704968; rs61128141; rs62385365; rs6883429; rs6889446; rs74590973; rs7715501; rs824876; rs9986314	13	0.0158457	0.0243795	-0.0319382	0.0636295	1.01597	0.968566	1.0657	0.51572	0.859533	0.0406805	0.0652652	-0.0872393	0.1686	0.545787	-0.00351705	0.00852185	0.687749	0.00786956	0.0319366	-0.0547261	0.0704652	0.805363	0.0246243	0.0409259	-0.0555904	0.104839	0.558583	0.0436337	0.0534669	-0.0611615	0.148429	0.430352	12.9146	0.375275	12.7177	0.312175
3235_50_WFIKKN2_WFKN2	WFIKKN2	GGE	Inverse variance weighted	rs10514986; rs11653248; rs16949166; rs2072366; rs4275904; rs4794230; rs6504656; rs719717; rs7212152; rs7218271; rs77573405; rs847688; rs917027	13	-0.019306	0.0298393	-0.0777911	0.039179	0.980879	0.925158	1.03996	0.517632	0.861467	0.0261842	0.0380169	-0.0483291	0.100697	0.505248	-0.0109553	0.00629656	0.109742	-0.00240805	0.0205966	-0.0427773	0.0379612	0.906927	-0.000208328	0.0190574	-0.0375609	0.0371442	0.991458	-0.207846	0.0850966	-0.374636	-0.041057	0.0310172	34.8645	0.000492151	27.3404	0.00408104
10924_258_CYB5D2_NEUFC	CYB5D2	GGE	Inverse variance weighted	rs12935850; rs781858; rs9909751	3	0.0261441	0.0406898	-0.0536079	0.105896	1.02649	0.947804	1.11171	0.520534	0.861467	-0.0054345	0.190699	-0.379204	0.368335	0.981863	0.00514868	0.0303761	0.89311	0.0241356	0.0477096	-0.0693753	0.117647	0.612937	0.0216796	0.0559734	-0.0880283	0.131387	0.735851	0.0144896	0.0553209	-0.0939395	0.122919	0.817893	0.545225	0.761388	0.516495	0.472341
17691_1_TPP1_TPP1	TPP1	GGE	Inverse variance weighted	rs11822180; rs35599968; rs3758978; rs72856442	4	-0.054986	0.085454	-0.222476	0.112504	0.946498	0.800534	1.11908	0.519928	0.861467	-0.0584499	0.301148	-0.6487	0.5318	0.864032	0.000378914	0.0308891	0.991326	-0.00842681	0.0646283	-0.135098	0.118245	0.896259	-0.00364588	0.0709496	-0.142707	0.135415	0.962247	-0.00205797	0.098447	-0.195014	0.190898	0.984635	6.3958	0.0938638	6.39532	0.0408578
18173_11_AKR7A3_ARK73	AKR7A3	GGE	Inverse variance weighted	rs10733035; rs140737118; rs143187056; rs17400406; rs2038877; rs214347; rs4912016; rs6426774	8	0.0287022	0.0445626	-0.0586405	0.116045	1.02912	0.943046	1.12305	0.519519	0.861467	0.126859	0.0968233	-0.0629144	0.316633	0.238044	-0.014074	0.0123908	0.299344	0.0492444	0.0408346	-0.0307914	0.12928	0.227837	0.0590798	0.0450944	-0.0293053	0.147465	0.231502	0.0564644	0.0756729	-0.0918544	0.204783	0.479871	12.9488	0.0733658	10.6572	0.0995659
16606_85_AKR1B1_Aldose_reductase	AKR1B1	GGE	Wald ratio	rs75627053	1	-0.0597768	0.0931105	-0.242273	0.12272	0.941975	0.784842	1.13057	0.520874	0.861467
11543_84_LIMA1_LIMA1	LIMA1	GGE	Wald ratio	rs7967954	1	-0.101578	0.157486	-0.41025	0.207094	0.90341	0.663484	1.2301	0.518927	0.861467
5085_18_IL20RA_IL_20_Ra	IL20RA	GGE	Wald ratio	rs1167852	1	-0.105206	0.162857	-0.424405	0.213994	0.900139	0.654159	1.23862	0.518279	0.861467
2879_9_SERPI 3_a1_Antichymotrypsin	SERPI 3	GGE	Inverse variance weighted	rs112422934; rs112799285; rs11623932; rs12898007; rs2066969; rs2402482; rs2402505; rs5508; rs61976127; rs75248972	10	0.0237421	0.0374018	-0.0495654	0.0970496	1.02403	0.951643	1.10192	0.525568	0.862068	0.00875388	0.0661828	-0.120964	0.138472	0.898038	0.00176103	0.00641529	0.790652	0.00401118	0.0453256	-0.0848269	0.0928493	0.929482	0.00178972	0.0454376	-0.0872679	0.0908473	0.969441	0.00381137	0.0772712	-0.14764	0.155263	0.961738	2.66721	0.976043	2.59185	0.95731
2860_19_KP 2_Karyopherin_a2	KP 2	GGE	Wald ratio	rs1373065	1	-0.109388	0.172536	-0.447557	0.228782	0.896383	0.639188	1.25707	0.526081	0.862068
5630_48_CD300A_CM35H	CD300A	GGE	Inverse variance weighted	rs113875984; rs11870257; rs16978106; rs2251065; rs4789610; rs59728170; rs67854613; rs75032875; rs9896550	9	0.0103326	0.016202	-0.0214232	0.0420885	1.01039	0.978805	1.04299	0.523644	0.862068	0.0368666	0.0230949	-0.00839937	0.0821326	0.15445	-0.00985969	0.00611563	0.150951	0.0168203	0.0184275	-0.0192975	0.0529381	0.361356	0.0162797	0.01791	-0.018824	0.0513834	0.389928	0.00800861	0.0291202	-0.0490669	0.0650842	0.790271	7.78589	0.45466	5.18666	0.637196
4459_68_PCSK7_PCSK7	PCSK7	GGE	Inverse variance weighted	rs10892116; rs11216197; rs11216564; rs11599950; rs12280753; rs12417961; rs1263057; rs144466751; rs17174502; rs1729409; rs2512149; rs28989500; rs3863307; rs480101; rs490460; rs4936338; rs4938299; rs4938446; rs498314; rs516742; rs578780; rs595137; rs597686; rs61903856; rs657389; rs7101613; rs7103918; rs7120925; rs73020470; rs73587439; rs75212830; rs75214151; rs76604009; rs7940044; rs7948446; rs9251…	36	-0.00712676	0.0112489	-0.0291747	0.0149212	0.992899	0.971247	1.01503	0.526375	0.862068	0.00470758	0.0169589	-0.0285318	0.0379469	0.78301	-0.00298893	0.00320532	0.357658	-0.0116474	0.017723	-0.0463846	0.0230897	0.511058	-0.00129362	0.015904	-0.0324654	0.0298782	0.935635	-0.0430362	0.0301681	-0.102166	0.0160934	0.162572	27.206	0.823816	26.3364	0.823169
12387_7_PDLIM4_PDLI4	PDLIM4	GGE	Inverse variance weighted	rs2292260; rs6863548	2	0.0373209	0.0588502	-0.0780254	0.152667	1.03803	0.924941	1.16494	0.525971	0.862068																								0.185296	0.666861
13123_3_FLRT3_FLRT3	FLRT3	GGE	Inverse variance weighted	rs1022757; rs10485522; rs11698358; rs141854559; rs16994891; rs16995401; rs17226901; rs17357522; rs199300; rs2142139; rs2258237; rs2263674; rs34192370; rs385770; rs412108; rs430641; rs4813172; rs4814310; rs4814311; rs56372404; rs59113870; rs6033835; rs6033955; rs6034150; rs6079058; rs6105187; rs6105282; rs724820; rs73094125; rs77511479; rs799183; rs8122517; rs998181	33	-0.00550012	0.00864792	-0.02245	0.0114498	0.994515	0.9778	1.01152	0.524773	0.862068	-0.0268243	0.0139043	-0.0540767	0.000428037	0.0629019	0.00743974	0.00388942	0.0650485	-0.00880736	0.011266	-0.0308888	0.0132741	0.434354	-0.011357	0.0103294	-0.0316027	0.0088887	0.279762	-0.017511	0.0187683	-0.0542968	0.0192748	0.3578	40.0401	0.15548	35.8132	0.252712
4908_6_ENG_Endoglin	ENG	GGE	Inverse variance weighted	rs10987756; rs4500179; rs79881767	3	-0.0474769	0.0747773	-0.19404	0.0990866	0.953633	0.823625	1.10416	0.525487	0.862068	0.136701	0.15541	-0.167902	0.441305	0.540718	-0.0211362	0.0157312	0.407327	-0.0294901	0.0809684	-0.188188	0.129208	0.715696	0.00139073	0.0840839	-0.163414	0.166195	0.988305	-0.0671315	0.119093	-0.300554	0.16629	0.629739	2.08583	0.352425	0.280605	0.596305
12684_5_SCIN_ADSV	SCIN	GGE	Wald ratio	rs2053383	1	-0.128015	0.200965	-0.521907	0.265877	0.87984	0.593388	1.30457	0.524125	0.862068
18310_26_SEPW1_SELW	SELENOW	GGE	Inverse variance weighted	rs11083900; rs11666891; rs9749388	3	-0.0408492	0.0644449	-0.167161	0.0854629	0.959974	0.846063	1.08922	0.526171	0.862068	-0.00126182	0.183645	-0.361205	0.358682	0.995626	-0.00417003	0.0181144	0.855957	-0.0534462	0.0681482	-0.187017	0.0801243	0.432885	-0.0609197	0.0786232	-0.215021	0.0931817	0.519503	-0.0806542	0.0957505	-0.268325	0.107017	0.488272	0.834613	0.658819	0.781618	0.376647
5740_17_ROBO1_ROBO1	ROBO1	GGE	Inverse variance weighted	rs115619469; rs116600192; rs6805096; rs6807536; rs73124756; rs73126228; rs9834373; rs9858424; rs9880736	9	0.023257	0.036888	-0.0490435	0.0955576	1.02353	0.95214	1.10027	0.528383	0.864419	0.0918072	0.071546	-0.0484229	0.232037	0.240272	-0.00927653	0.00829585	0.300377	0.0189472	0.0450952	-0.0694393	0.107334	0.674368	0.0172274	0.0487493	-0.0783212	0.112776	0.732929	0.0131594	0.0724789	-0.128899	0.155218	0.860443	3.17098	0.923174	1.92058	0.964105
19279_42_RBP1_CRBP	RBP1	GGE	Wald ratio	rs2071387	1	-0.0843926	0.13417	-0.347365	0.17858	0.91907	0.706547	1.19552	0.52935	0.865064
4924_32_MMP1_MMP_1	MMP1	GGE	Inverse variance weighted	rs10502017; rs10791642; rs112246582; rs11225055; rs11607832; rs12280880; rs1378335; rs146153362; rs17099555; rs1938896; rs2252070; rs2450918; rs3213460; rs4440990; rs492578; rs601446; rs61344910; rs7117196; rs7125062; rs72989403; rs77233787	21	-0.00972556	0.0156093	-0.0403198	0.0208686	0.990322	0.960482	1.02109	0.533243	0.865462	-0.0287349	0.0303692	-0.0882586	0.0307888	0.355933	0.0044164	0.00602651	0.472608	-0.0194666	0.019354	-0.0574005	0.0184673	0.314503	-0.0169689	0.0180705	-0.0523871	0.0184493	0.358915	-0.0102934	0.0283341	-0.0658283	0.0452415	0.720203	23.0653	0.285598	22.4313	0.263319
15620_4_NLGN1_NLGN1	NLGN1	GGE	Inverse variance weighted	rs1393450; rs557382; rs73178872; rs7649709	4	-0.0371126	0.0591979	-0.15314	0.0789152	0.963568	0.858009	1.08211	0.530709	0.865462	0.158846	0.19478	-0.222923	0.540616	0.500451	-0.0215662	0.0204225	0.401691	-0.0328364	0.0653516	-0.160925	0.0952526	0.615345	-0.0348238	0.0774326	-0.186592	0.116944	0.683413	0.00813401	0.101628	-0.191057	0.207325	0.941248	2.9936	0.392613	1.87846	0.390929
10561_5_PGLYRP3_PGRP_I_alpha	PGLYRP3	GGE	Inverse variance weighted	rs1865234; rs2771111	2	-0.087824	0.141306	-0.364784	0.189135	0.915922	0.694347	1.2082	0.534259	0.865462																								0.0371988	0.847061
17515_6_HSPA13_STCH	HSPA13	GGE	Inverse variance weighted	rs145957872; rs2822638	2	0.0558093	0.0891326	-0.118891	0.230509	1.0574	0.887905	1.25924	0.531224	0.865462																								0.503656	0.477898
4220_39_FER_FER	FER	GGE	Inverse variance weighted	rs115594202; rs13178668	2	0.0661229	0.106025	-0.141686	0.273932	1.06836	0.867894	1.31512	0.532855	0.865462																								0.713895	0.398154
16763_11_LECT2_LECT2	LECT2	GGE	Inverse variance weighted	rs10051626; rs1076377; rs1108126; rs12153200; rs138605513; rs1427909; rs17660170; rs193489; rs2158351; rs2302038; rs30745; rs31540; rs31565; rs3756693; rs4272127; rs4976254; rs59701885; rs6596220; rs6866579; rs718041; rs72788669; rs765621; rs80350587; rs890731	24	-0.0090757	0.0146201	-0.0377311	0.0195797	0.990965	0.962972	1.01977	0.534753	0.865462	-0.0250652	0.027108	-0.0781969	0.0280664	0.365182	0.00343285	0.0048783	0.489003	-0.00961529	0.0205727	-0.0499378	0.0307072	0.640227	-0.0203394	0.0224184	-0.0642795	0.0236007	0.373677	-0.0219885	0.0314296	-0.0835905	0.0396134	0.491185	25.0349	0.348487	24.4838	0.322389
16892_23_ENPP2_ENPP2	ENPP2	GGE	Inverse variance weighted	rs10111952; rs117828756; rs13261466; rs147955591; rs1509347; rs58361300; rs77629956; rs7829390	8	0.0354228	0.0567994	-0.075904	0.14675	1.03606	0.926905	1.15806	0.532859	0.865462	0.210276	0.194712	-0.171359	0.591911	0.321658	-0.0211687	0.0225297	0.383697	0.0451541	0.048368	-0.0496472	0.139955	0.350534	0.0371071	0.0488384	-0.0586162	0.13283	0.472186	-0.0053522	0.0833442	-0.168707	0.158003	0.950592	16.2906	0.0225903	14.2011	0.0274691
17773_26_ PG_S G	PG	GGE	Wald ratio	rs7241196	1	-0.0804248	0.12868	-0.332637	0.171787	0.922724	0.717031	1.18742	0.531971	0.865462
3617_80_HGFAC_HGFA	HGFAC	GGE	Inverse variance weighted	rs10014466; rs1063744; rs12696696; rs150526874; rs17182201; rs231707; rs362325; rs3775067; rs7662285; rs7679436	10	-0.0176062	0.0282993	-0.0730727	0.0378604	0.982548	0.929533	1.03859	0.533848	0.865462	-0.00474218	0.0481752	-0.0991655	0.0896812	0.924008	-0.00479464	0.0141078	0.742715	0.00712788	0.0161554	-0.0245367	0.0387925	0.659063	-0.00175892	0.0149333	-0.0310282	0.0275103	0.908825	0.0243142	0.0328114	-0.0399962	0.0886245	0.477565	39.6681	8.72585e-06	39.1036	4.70261e-06
13519_112_ARHGEF25_ARHGP	ARHGEF25	GGE	Inverse variance weighted	rs11524050; rs2069507; rs2277323	3	-0.05777	0.0943571	-0.24271	0.12717	0.943867	0.784499	1.13561	0.540373	0.865771	-0.00740669	0.280711	-0.5576	0.542787	0.983206	-0.0048956	0.025699	0.880161	-0.0705118	0.108039	-0.282269	0.141245	0.513982	-0.0851951	0.153027	-0.385127	0.214737	0.633692	-0.0809271	0.133082	-0.341768	0.179914	0.60498	0.506017	0.776461	0.469728	0.493112
18397_5_AKR1C4_AK1C4	AKR1C4	GGE	Inverse variance weighted	rs10508286; rs10751992; rs11252447; rs11252615; rs11252646; rs1418737; rs1679414; rs35629732; rs3812663; rs4881342; rs7082636; rs7087890; rs77331455; rs7894134; rs7910185; rs7915861	16	0.0176364	0.0284879	-0.0381998	0.0734726	1.01779	0.962521	1.07624	0.535861	0.865771	0.0389118	0.0420646	-0.0435347	0.121358	0.370611	-0.0039859	0.00571069	0.496625	0.0366407	0.0264316	-0.0151653	0.0884467	0.165672	0.0331133	0.0241577	-0.0142357	0.0804623	0.190627	-0.0289317	0.0659858	-0.158264	0.100401	0.667307	27.7564	0.0231444	26.823	0.0202989
5430_66_SIRPA_SHPS1	SIRPA	GGE	Inverse variance weighted	rs113188892; rs113485645; rs16981910; rs16987867; rs1810636; rs200880; rs202491; rs203535; rs214808; rs2250268; rs2422679; rs3828016; rs4577347; rs480789; rs56078965; rs57779772; rs6042765; rs6043409; rs6047596; rs6049283; rs6078982; rs6087024; rs6106445; rs6106524; rs6110193; rs6112472; rs6113161; rs6131085; rs6132407; rs6137010; rs61591758; rs7270289; rs73604175; rs78453277; rs9679771	35	-0.00926717	0.0151596	-0.0389801	0.0204457	0.990776	0.96177	1.02066	0.540998	0.865771	0.0120121	0.0306352	-0.048033	0.0720571	0.697506	-0.0037522	0.00468608	0.429026	0.0182475	0.0211141	-0.0231361	0.0596311	0.387459	0.0249212	0.0223933	-0.0189698	0.0688121	0.273565	0.0249212	0.0432555	-0.0598596	0.109702	0.568316	40.4616	0.206516	39.6905	0.196401
2864_2_MAP2K1_MEK1	MAP2K1	GGE	Inverse variance weighted	rs12594707; rs34591673; rs9672789	3	-0.0608295	0.0991468	-0.255157	0.133498	0.940984	0.774795	1.14282	0.539526	0.865771	-0.0567076	0.860262	-1.74282	1.62941	0.958095	-0.000403207	0.0835916	0.996929	-0.0865911	0.119084	-0.319995	0.146813	0.467137	-0.119176	0.142536	-0.398546	0.160195	0.491073	-0.129452	0.144426	-0.412527	0.153623	0.464671	0.943616	0.623873	0.943593	0.331355
5103_30_CD200R1_MO2R1	CD200R1	GGE	Inverse variance weighted	rs3872613; rs62263730; rs66682130; rs78321992	4	-0.0399064	0.0646202	-0.166562	0.0867492	0.960879	0.84657	1.09062	0.53687	0.865771	-0.499891	0.298538	-1.08503	0.0852435	0.23602	0.0464187	0.0294123	0.255259	-0.107	0.0745285	-0.253076	0.0390758	0.15109	-0.112294	0.0861723	-0.281192	0.0566038	0.283527	-0.0921881	0.133177	-0.353216	0.168839	0.538566	2.95478	0.39865	0.464047	0.792927
7856_51_FAM151A_F151A	FAM151A	GGE	Inverse variance weighted	rs12124620; rs12760047; rs1948635; rs2527848; rs498831; rs59455983; rs6588558; rs6678722; rs7545297	9	-0.0229813	0.0373822	-0.0962503	0.0502878	0.977281	0.908237	1.05157	0.53871	0.865771	-0.107284	0.0585069	-0.221957	0.00738965	0.109351	0.0130244	0.0074305	0.123084	-0.0363207	0.0377357	-0.110283	0.0376412	0.335797	-0.0343964	0.0378628	-0.108607	0.0398148	0.390188	-0.083185	0.0654159	-0.2114	0.0450301	0.239224	12.9587	0.113278	9.0059	0.252233
5457_5_COLEC12_COLEC12	COLEC12	GGE	Inverse variance weighted	rs1539790; rs16944807; rs2127640; rs487718; rs7232942; rs959015	6	0.0517614	0.0844929	-0.113845	0.217368	1.05312	0.892397	1.2428	0.540133	0.865771	-0.0160291	0.301813	-0.607582	0.575524	0.960191	0.00765293	0.0323841	0.824794	0.0992692	0.0634659	-0.025124	0.223662	0.117786	0.11356	0.0720599	-0.0276779	0.254797	0.175869	-0.104455	0.154684	-0.407635	0.198725	0.529459	19.0678	0.00186707	18.8052	0.000858306
16561_9_A1BG_Alpha_1B_glycoprotein	A1BG	GGE	Inverse variance weighted	rs257676; rs260441; rs3830; rs57990162; rs59874238; rs60973470; rs8106692; rs886265	8	0.0159795	0.025991	-0.0349628	0.0669219	1.01611	0.965641	1.06921	0.53868	0.865771	0.00895177	0.0367942	-0.0631649	0.0810685	0.815883	0.00190347	0.00650481	0.779665	0.00674737	0.026241	-0.0446849	0.0581796	0.797078	0.00163376	0.0266154	-0.0505324	0.0538	0.952769	-0.060517	0.0489838	-0.156525	0.0354913	0.256515	9.55212	0.215406	9.41772	0.151413
19136_22_ALDH6A1_MMSA	ALDH6A1	GGE	Wald ratio	rs8013751	1	-0.0818678	0.132902	-0.342356	0.17862	0.921394	0.710095	1.19557	0.537894	0.865771
12573_80_TRIM3_TRIM3	TRIM3	GGE	Wald ratio	rs35717222	1	-0.053673	0.0875582	-0.225287	0.117941	0.947742	0.798287	1.12518	0.539878	0.865771
6715_63_ALPPL2_PPBN	ALPG	GGE	Inverse variance weighted	rs11689384; rs4973038; rs56080708	3	0.0331916	0.0543302	-0.0732956	0.139679	1.03375	0.929326	1.1499	0.54125	0.865771	0.153319	0.529031	-0.883581	1.19022	0.82042	-0.026813	0.117458	0.857122	0.0342141	0.0547803	-0.0731553	0.141584	0.532253	0.0314066	0.0651511	-0.0962895	0.159103	0.677362	0.020486	0.0742282	-0.125001	0.165973	0.808461	0.257704	0.879104	0.205593	0.650244
6455_52_HAPLN4_HPLN4	HAPLN4	GGE	Wald ratio	rs10403273	1	0.0669378	0.110095	-0.148849	0.282724	1.06923	0.8617	1.32674	0.543188	0.866315
12893_159_IFI16_IP16	IFI16	GGE	Wald ratio	rs856053	1	0.107025	0.175739	-0.237423	0.451473	1.11296	0.788658	1.57062	0.542524	0.866315
13748_4_CCL8_MCP_2	CCL8	GGE	Inverse variance weighted	rs11651946; rs11871908; rs12452554; rs12453775; rs12946866; rs1504580; rs159268; rs16969454; rs17250896; rs210823; rs2190973; rs2338968; rs2637348; rs320640; rs3744516; rs3815341; rs4041613; rs4432293; rs4796033; rs7219880; rs72821157; rs73991119; rs756882; rs8072426; rs8075337; rs8077720	26	0.00918274	0.0151078	-0.0204286	0.0387941	1.00923	0.979779	1.03956	0.543312	0.866315	-0.00423095	0.0254901	-0.0541916	0.0457297	0.86956	0.00280466	0.0042656	0.517113	-0.00155245	0.0179288	-0.036693	0.0335881	0.930998	-0.00012338	0.0169799	-0.033404	0.0331572	0.99426	-0.00590717	0.0295746	-0.0638734	0.0520591	0.843301	31.7146	0.166436	31.1535	0.149407
11308_8_CREB3L4_CR3L4	CREB3L4	GGE	Inverse variance weighted	rs11264972; rs14021; rs3828076; rs6671362	4	0.0435794	0.0718079	-0.0971641	0.184323	1.04454	0.907407	1.2024	0.543925	0.866378	-0.216273	0.107118	-0.426224	-0.0063219	0.18094	0.039359	0.0149501	0.119057	0.0440857	0.0443279	-0.042797	0.130968	0.319962	-0.034907	0.0511385	-0.135138	0.0653244	0.543845	0.231306	0.138445	-0.0400473	0.502659	0.193367	9.99345	0.0186219	2.23792	0.326619
15483_377_AGRN_Agrin	AGRN	GGE	Wald ratio	rs3813204	1	0.0815386	0.135447	-0.183937	0.347014	1.08496	0.831988	1.41484	0.547176	0.86713
10462_14_INSL5_INSL5	INSL5	GGE	Wald ratio	rs11208960	1	0.0998443	0.16613	-0.225771	0.425459	1.105	0.797901	1.53029	0.54784	0.86713
4440_15_FCRL3_FCRL3	FCRL3	GGE	Inverse variance weighted	rs10158440; rs10752623; rs10796984; rs11810715; rs12039810; rs1888821; rs2093922; rs2795032; rs3856264; rs4971164; rs59424684; rs73012323; rs7534518; rs78072721; rs78211927	15	0.0102959	0.0171315	-0.0232817	0.0438736	1.01035	0.976987	1.04485	0.547843	0.86713	0.0120061	0.0302227	-0.0472303	0.0712425	0.697624	-0.000470411	0.00672343	0.945286	-0.00580127	0.0189657	-0.042974	0.0313715	0.759694	0.00896862	0.0180938	-0.0264952	0.0444324	0.627814	0.0763369	0.036352	0.00508705	0.147587	0.0543393	18.4688	0.186255	18.4619	0.140757
2973_15_CD36_CD36_ANTIGEN	CD36	GGE	Inverse variance weighted	rs12113010; rs6961069	2	0.0238469	0.0394845	-0.0535428	0.101237	1.02413	0.947865	1.10654	0.545873	0.86713																								0.229549	0.631858
5532_53_FGFR1_bFGF_R	FGFR1	GGE	Inverse variance weighted	rs10101096; rs13276269; rs57128498; rs62505473	4	-0.0600751	0.099766	-0.255616	0.135466	0.941694	0.774439	1.14507	0.547067	0.86713	-0.216949	0.537966	-1.27136	0.837465	0.725772	0.0116671	0.0390094	0.793093	-0.0663904	0.0926999	-0.248082	0.115302	0.473877	-0.148962	0.0933721	-0.331971	0.0340475	0.208901	0.150815	0.189402	-0.220413	0.522043	0.484065	5.53413	0.136611	5.29721	0.0707497
4534_10_PRSS22_BSSP4	PRSS22	GGE	Inverse variance weighted	rs1064875; rs2335544	2	0.0535152	0.0887687	-0.120472	0.227502	1.05497	0.886502	1.25546	0.546601	0.86713																								0.240678	0.623717
14205_6_HEXIM2_HEXI2	HEXIM2	GGE	Inverse variance weighted	rs4792867; rs7502890	2	0.0558045	0.0930456	-0.126565	0.238174	1.05739	0.881117	1.26893	0.54867	0.867531																								1.05008	0.305489
8336_267_GRAMD1C_GRM1C	GRAMD1C	GGE	Inverse variance weighted	rs4682145; rs55990517; rs9870073	3	0.0551543	0.0921331	-0.125426	0.235735	1.0567	0.882121	1.26584	0.549415	0.867799	-0.165927	0.141217	-0.442713	0.110859	0.448894	0.028502	0.0156947	0.320438	0.0342649	0.0805972	-0.123706	0.192235	0.670736	0.0258544	0.0979247	-0.166078	0.217787	0.816478	0.0364811	0.109553	-0.178244	0.251206	0.770803	3.31455	0.190657	0.0165912	0.897511
7784_1_KNG1_Kininogen__HMW	KNG1	GGE	Inverse variance weighted	rs16860992; rs2304456; rs266772; rs34624450; rs3733160; rs4234594; rs62290740; rs6444142	8	-0.0174174	0.0294353	-0.0751106	0.0402757	0.982733	0.927641	1.0411	0.554038	0.874188	-0.013572	0.0453113	-0.102382	0.0752381	0.774642	-0.000749738	0.00671629	0.914758	-0.0154093	0.0347413	-0.0835022	0.0526837	0.657373	-0.0110849	0.0335452	-0.0768335	0.0546636	0.750732	0.0619613	0.0565452	-0.0488674	0.17279	0.309436	5.29777	0.623675	5.2853	0.507775
3311_27_FCGR3B_FCG3B	FCGR3B	GGE	Inverse variance weighted	rs111470595; rs112239887; rs12128479; rs16858733; rs1954172; rs1980606; rs2341475; rs2501862; rs347307; rs67857806; rs72706016; rs72715002	12	0.0215969	0.0368202	-0.0505706	0.0937645	1.02183	0.950687	1.0983	0.557505	0.877823	0.131497	0.089603	-0.0441252	0.307119	0.172962	-0.011886	0.00883482	0.208223	0.0545153	0.0500939	-0.0436687	0.152699	0.276479	0.0549539	0.0597431	-0.0621425	0.17205	0.377388	0.0494393	0.0699552	-0.0876729	0.186552	0.494434	6.9789	0.80079	5.16891	0.879612
12563_2_TNFAIP8_TFIP8	TNFAIP8	GGE	Inverse variance weighted	rs10071407; rs1035376; rs11960654; rs12188860; rs13156156; rs28943585; rs2914906; rs62375111; rs6882403; rs71585210; rs79351794	11	-0.0277034	0.0471666	-0.12015	0.0647432	0.972677	0.886787	1.06688	0.556967	0.877823	0.00700569	0.113865	-0.21617	0.230181	0.952285	-0.00418281	0.012363	0.742871	-0.0167734	0.0500439	-0.11486	0.0813127	0.737494	-0.0216626	0.0575768	-0.134513	0.0911879	0.714599	-0.00848888	0.0890427	-0.183013	0.166035	0.925932	18.5963	0.0456996	18.3628	0.0311903
6444_15_PSG3_PSG3	PSG3	GGE	Inverse variance weighted	rs11668247; rs344786; rs346531; rs427994; rs73038875; rs78457465; rs8108656; rs8109116	8	-0.0281208	0.0482318	-0.122655	0.0664134	0.972271	0.884569	1.06867	0.55987	0.879712	0.0307241	0.123175	-0.210698	0.272146	0.811344	-0.00718203	0.0136876	0.618598	-0.0151271	0.050267	-0.11365	0.0833961	0.763464	0.0126888	0.0685984	-0.121764	0.147142	0.858496	0.00258393	0.0798273	-0.153878	0.159045	0.975081	11.9992	0.100585	11.4728	0.074819
9986_14_NPW_Neuropeptide_W	NPW	GGE	Inverse variance weighted	rs1657109; rs2667660	2	0.0628279	0.10765	-0.148166	0.273822	1.06484	0.862288	1.31498	0.559468	0.879712																								0.535618	0.464254
4878_3_F10_Coagulation_Factor_X	F10	GGE	Inverse variance weighted	rs7335409; rs9549758	2	-0.0406171	0.0697731	-0.177373	0.0961382	0.960197	0.837468	1.10091	0.560478	0.879753																								0.814649	0.366749
15556_49_AMY2B_Alpha_amylase_2B	AMY2B	GGE	Inverse variance weighted	rs10458519; rs10785777; rs11185368; rs11185384; rs11185438; rs116413859; rs12038392; rs1330413; rs1570440; rs7519372	10	0.015066	0.0260524	-0.0359967	0.0661287	1.01518	0.964643	1.06836	0.563064	0.880318	0.0285139	0.112543	-0.19207	0.249098	0.806379	-0.00195819	0.0159041	0.905045	0.0462746	0.0342762	-0.0209068	0.113456	0.177	0.0493864	0.0418116	-0.0325643	0.131337	0.267808	0.0473044	0.0523735	-0.0553477	0.149956	0.389947	8.69558	0.465836	8.67914	0.370082
17396_23_ADH1A_ADH1A	ADH1A	GGE	Inverse variance weighted	rs1693439; rs6848246; rs80025411	3	0.0797066	0.138281	-0.191323	0.350736	1.08297	0.825866	1.42011	0.564336	0.880318	-0.172517	0.254979	-0.672275	0.327241	0.621311	0.0305208	0.0266423	0.456871	0.0804311	0.0876492	-0.0913612	0.252224	0.358803	-0.0816534	0.0975294	-0.272811	0.109504	0.490573	0.294464	0.178231	-0.0548689	0.643797	0.240309	6.8883	0.031932	2.97892	0.0843556
4922_13_CCL19_MIP_3b	CCL19	GGE	Wald ratio	rs1810819	1	0.117363	0.20235	-0.279243	0.513968	1.12453	0.756356	1.67191	0.561915	0.880318
2705_5_CCL25_TECK	CCL25	GGE	Inverse variance weighted	rs11672038; rs61301669; rs72992629; rs77017252	4	0.0219807	0.0381141	-0.052723	0.0966845	1.02222	0.948643	1.10151	0.564137	0.880318	-0.0258813	0.0923757	-0.206938	0.155175	0.805663	0.0085484	0.0145904	0.617258	0.0104271	0.035639	-0.0594253	0.0802795	0.769847	0.0209131	0.0402646	-0.0580055	0.0998317	0.639374	-0.0343439	0.0590782	-0.150137	0.0814493	0.601815	3.97477	0.264201	3.3925	0.18337
3077_66_F10_Coagulation_Factor_Xa	F10	GGE	Inverse variance weighted	rs7335409; rs9549758	2	-0.0413655	0.0715908	-0.181683	0.0989525	0.959478	0.833865	1.10401	0.563396	0.880318																								0.819669	0.365277
5542_22_NRP1_NRP1	NRP1	GGE	Inverse variance weighted	rs10740870; rs111249815; rs11593943; rs16933929; rs1888750; rs2038408; rs2144853; rs2506132; rs4934634; rs60607944; rs72788111; rs78479228; rs7907166	13	0.0142298	0.0245551	-0.0338983	0.0623579	1.01433	0.96667	1.06434	0.56225	0.880318	-0.00572497	0.0457736	-0.0954413	0.0839914	0.902724	0.00314239	0.00608327	0.615688	0.0047902	0.0313641	-0.0566834	0.0662638	0.878612	0.00266238	0.0313943	-0.0588705	0.0641953	0.933815	-0.0156376	0.0493226	-0.11231	0.0810347	0.756655	6.76106	0.872991	6.49423	0.83844
5727_35_B3GALTL_B3GLT	B3GLCT	GGE	Inverse variance weighted	rs2025727; rs9542651; rs9602169	3	-0.019784	0.0344101	-0.0872277	0.0476598	0.98041	0.916468	1.04881	0.565328	0.880954	-0.0661134	0.0899438	-0.242403	0.110176	0.596468	0.0096629	0.0173324	0.676223	-0.0200715	0.0351877	-0.0890394	0.0488964	0.568398	-0.0279374	0.0371475	-0.100746	0.0448717	0.530472	0.0172882	0.050945	-0.082564	0.11714	0.766667	0.311269	0.855872	0.00045628	0.982958
12386_11_RNPEP_AMPB	RNPEP	GGE	Inverse variance weighted	rs10800792; rs1107256; rs1267123; rs239993; rs33998373; rs6690010; rs7516762; rs7555032	8	-0.0212939	0.0374498	-0.0946956	0.0521077	0.978931	0.90965	1.05349	0.569628	0.881571	-0.154265	0.102911	-0.355971	0.0474413	0.18453	0.016152	0.0117093	0.216973	-0.0278632	0.0491315	-0.124161	0.0684346	0.570637	-0.0385773	0.0601764	-0.156523	0.0793685	0.541889	-0.0164153	0.0757669	-0.164918	0.132088	0.834655	7.56061	0.372926	5.65781	0.462592
[truncated: 540 more rows]
[truncated: 2 more columns]

## Sheet: Supplementary Table3b
Exposure	Gene	Outcome	Main MR results												Egger					Egger Intercept			Weighted Median					Weighted Mode					Simple Mode					Heterogeneity_IVW		Heterogeneity_Egger		Contamnaition Mixture				Coloc
[truncated: 1,708 more rows]
[truncated: 2 more columns]

[truncated: 14 more sheets: Supplementary Table3c, Supplementary Table4, Supplementary Table5a, Supplementary Table5b, Supplementary Table5c, Supplementary Table5d, Supplementary Table5e, Supplementary Table5f, Supplementary Table5g, Supplementary Table5h, Supplementary Table6, Supplementary Table7, Supplementary Table8a, Supplementary Table8b]
